# Supplementary material for: Threshold-varying integrate-and-fire model reproduces distributions of spontaneous blink intervals
Source: PLoS One. 2018 Oct 30;13(10):e0206528. doi: 10.1371/journal.pone.0206528 (PMC6207319; doi:10.1371/journal.pone.0206528)
Supplement: S2 File — (TXT) [file pone.0206528.s002.txt]

#S2 file
#Threshold-Varying Integrate-and-Fire Model Reproduces Distributions of Spontaneous Blink Intervals
#Ryota Nomura, Ying-Zong Liang, Kenji Morita, Kantaro Fujiwara, and Tohru Ikeguchi
##This file include: 
##An Example of the results simulated with using the proposed variable-threshold LIF model.
##Because of the file size limitation, only first 10,000 step is provided. 
##The columns respectively show the values of time, V, threshold function, and blink flag (each one shows a blink).
##Time step: dt = 0.001. Parameters: a=1.00, c=0.00, k=0.20, tau=7.5, and sigma=0.00.
##In this combination of parameter produce a bimodal distribution of IBI.
0.000000 0.000000 1.000000 0
0.001000 0.000000 1.000168 0
0.002000 0.001000 1.000335 0
0.003000 0.001000 1.000503 0
0.004000 0.002000 1.000670 0
0.005000 0.003000 1.000838 0
0.006000 0.003000 1.001005 0
0.007000 0.004000 1.001173 0
0.008000 0.004000 1.001340 0
0.009000 0.004000 1.001508 0
0.010000 0.004000 1.001675 0
0.011000 0.004000 1.001843 0
0.012000 0.005000 1.002011 0
0.013000 0.006000 1.002178 0
0.014000 0.007000 1.002346 0
0.015000 0.008000 1.002513 0
0.016000 0.009000 1.002681 0
0.017000 0.009000 1.002848 0
0.018000 0.010000 1.003016 0
0.019000 0.011000 1.003183 0
0.020000 0.012000 1.003351 0
0.021000 0.012000 1.003518 0
0.022000 0.013000 1.003686 0
0.023000 0.014000 1.003853 0
0.024000 0.014000 1.004021 0
0.025000 0.015000 1.004188 0
0.026000 0.016000 1.004356 0
0.027000 0.016000 1.004524 0
0.028000 0.016000 1.004691 0
0.029000 0.016000 1.004859 0
0.030000 0.017000 1.005026 0
0.031000 0.018000 1.005194 0
0.032000 0.019000 1.005361 0
0.033000 0.020000 1.005528 0
0.034000 0.021000 1.005696 0
0.035000 0.021000 1.005863 0
0.036000 0.021000 1.006031 0
0.037000 0.022000 1.006198 0
0.038000 0.023000 1.006366 0
0.039000 0.023000 1.006533 0
0.040000 0.023000 1.006701 0
0.041000 0.024000 1.006868 0
0.042000 0.024000 1.007036 0
0.043000 0.024000 1.007203 0
0.044000 0.025000 1.007371 0
0.045000 0.026000 1.007538 0
0.046000 0.026000 1.007705 0
0.047000 0.027000 1.007873 0
0.048000 0.027000 1.008040 0
0.049000 0.028000 1.008208 0
0.050000 0.028000 1.008375 0
0.051000 0.029000 1.008543 0
0.052000 0.029000 1.008710 0
0.053000 0.030000 1.008877 0
0.054000 0.030000 1.009045 0
0.055000 0.031000 1.009212 0
0.056000 0.032000 1.009379 0
0.057000 0.032000 1.009547 0
0.058000 0.033000 1.009714 0
0.059000 0.034000 1.009882 0
0.060000 0.034000 1.010049 0
0.061000 0.034000 1.010216 0
0.062000 0.035000 1.010384 0
0.063000 0.035000 1.010551 0
0.064000 0.035000 1.010718 0
0.065000 0.036000 1.010885 0
0.066000 0.037000 1.011053 0
0.067000 0.038000 1.011220 0
0.068000 0.039000 1.011387 0
0.069000 0.040000 1.011555 0
0.070000 0.040000 1.011722 0
0.071000 0.041000 1.011889 0
0.072000 0.041000 1.012056 0
0.073000 0.042000 1.012224 0
0.074000 0.043000 1.012391 0
0.075000 0.044000 1.012558 0
0.076000 0.044000 1.012725 0
0.077000 0.044000 1.012893 0
0.078000 0.045000 1.013060 0
0.079000 0.046000 1.013227 0
0.080000 0.047000 1.013394 0
0.081000 0.047000 1.013561 0
0.082000 0.048000 1.013728 0
0.083000 0.049000 1.013896 0
0.084000 0.050000 1.014063 0
0.085000 0.050000 1.014230 0
0.086000 0.051000 1.014397 0
0.087000 0.052000 1.014564 0
0.088000 0.053000 1.014731 0
0.089000 0.053000 1.014898 0
0.090000 0.053000 1.015065 0
0.091000 0.053000 1.015232 0
0.092000 0.053000 1.015399 0
0.093000 0.054000 1.015567 0
0.094000 0.055000 1.015734 0
0.095000 0.055000 1.015901 0
0.096000 0.055000 1.016068 0
0.097000 0.055000 1.016235 0
0.098000 0.056000 1.016402 0
0.099000 0.057000 1.016569 0
0.100000 0.058000 1.016736 0
0.101000 0.059000 1.016903 0
0.102000 0.060000 1.017069 0
0.103000 0.061000 1.017236 0
0.104000 0.061000 1.017403 0
0.105000 0.062000 1.017570 0
0.106000 0.062000 1.017737 0
0.107000 0.063000 1.017904 0
0.108000 0.064000 1.018071 0
0.109000 0.064000 1.018238 0
0.110000 0.064000 1.018405 0
0.111000 0.064000 1.018571 0
0.112000 0.065000 1.018738 0
0.113000 0.065000 1.018905 0
0.114000 0.066000 1.019072 0
0.115000 0.067000 1.019239 0
0.116000 0.067000 1.019405 0
0.117000 0.068000 1.019572 0
0.118000 0.068000 1.019739 0
0.119000 0.068000 1.019906 0
0.120000 0.068000 1.020072 0
0.121000 0.068000 1.020239 0
0.122000 0.068000 1.020406 0
0.123000 0.068000 1.020572 0
0.124000 0.069000 1.020739 0
0.125000 0.069000 1.020906 0
0.126000 0.069000 1.021072 0
0.127000 0.070000 1.021239 0
0.128000 0.071000 1.021406 0
0.129000 0.071000 1.021572 0
0.130000 0.072000 1.021739 0
0.131000 0.073000 1.021905 0
0.132000 0.073000 1.022072 0
0.133000 0.073000 1.022238 0
0.134000 0.073000 1.022405 0
0.135000 0.073000 1.022571 0
0.136000 0.074000 1.022738 0
0.137000 0.075000 1.022904 0
0.138000 0.075000 1.023071 0
0.139000 0.075000 1.023237 0
0.140000 0.075000 1.023403 0
0.141000 0.076000 1.023570 0
0.142000 0.076000 1.023736 0
0.143000 0.077000 1.023903 0
0.144000 0.078000 1.024069 0
0.145000 0.079000 1.024235 0
0.146000 0.079000 1.024402 0
0.147000 0.079000 1.024568 0
0.148000 0.079000 1.024734 0
0.149000 0.079000 1.024900 0
0.150000 0.080000 1.025067 0
0.151000 0.080000 1.025233 0
0.152000 0.081000 1.025399 0
0.153000 0.082000 1.025565 0
0.154000 0.082000 1.025731 0
0.155000 0.082000 1.025898 0
0.156000 0.082000 1.026064 0
0.157000 0.083000 1.026230 0
0.158000 0.083000 1.026396 0
0.159000 0.084000 1.026562 0
0.160000 0.085000 1.026728 0
0.161000 0.085000 1.026894 0
0.162000 0.085000 1.027060 0
0.163000 0.086000 1.027226 0
0.164000 0.086000 1.027392 0
0.165000 0.087000 1.027558 0
0.166000 0.088000 1.027724 0
0.167000 0.089000 1.027890 0
0.168000 0.090000 1.028056 0
0.169000 0.090000 1.028222 0
0.170000 0.090000 1.028388 0
0.171000 0.090000 1.028553 0
0.172000 0.091000 1.028719 0
0.173000 0.092000 1.028885 0
0.174000 0.092000 1.029051 0
0.175000 0.093000 1.029217 0
0.176000 0.093000 1.029382 0
0.177000 0.093000 1.029548 0
0.178000 0.093000 1.029714 0
0.179000 0.093000 1.029879 0
0.180000 0.093000 1.030045 0
0.181000 0.093000 1.030211 0
0.182000 0.094000 1.030376 0
0.183000 0.095000 1.030542 0
0.184000 0.095000 1.030708 0
0.185000 0.096000 1.030873 0
0.186000 0.097000 1.031039 0
0.187000 0.097000 1.031204 0
0.188000 0.098000 1.031370 0
0.189000 0.098000 1.031535 0
0.190000 0.099000 1.031701 0
0.191000 0.100000 1.031866 0
0.192000 0.101000 1.032031 0
0.193000 0.102000 1.032197 0
0.194000 0.102000 1.032362 0
0.195000 0.102000 1.032527 0
0.196000 0.102000 1.032693 0
0.197000 0.102000 1.032858 0
0.198000 0.103000 1.033023 0
0.199000 0.104000 1.033189 0
0.200000 0.105000 1.033354 0
0.201000 0.106000 1.033519 0
0.202000 0.106000 1.033684 0
0.203000 0.106000 1.033849 0
0.204000 0.106000 1.034014 0
0.205000 0.106000 1.034179 0
0.206000 0.107000 1.034345 0
0.207000 0.107000 1.034510 0
0.208000 0.108000 1.034675 0
0.209000 0.108000 1.034840 0
0.210000 0.108000 1.035005 0
0.211000 0.109000 1.035170 0
0.212000 0.109000 1.035334 0
0.213000 0.110000 1.035499 0
0.214000 0.111000 1.035664 0
0.215000 0.112000 1.035829 0
0.216000 0.113000 1.035994 0
0.217000 0.113000 1.036159 0
0.218000 0.113000 1.036324 0
0.219000 0.114000 1.036488 0
0.220000 0.115000 1.036653 0
0.221000 0.115000 1.036818 0
0.222000 0.115000 1.036982 0
0.223000 0.116000 1.037147 0
0.224000 0.117000 1.037312 0
0.225000 0.118000 1.037476 0
0.226000 0.119000 1.037641 0
0.227000 0.120000 1.037805 0
0.228000 0.120000 1.037970 0
0.229000 0.120000 1.038134 0
0.230000 0.121000 1.038299 0
0.231000 0.121000 1.038463 0
0.232000 0.121000 1.038628 0
0.233000 0.122000 1.038792 0
0.234000 0.123000 1.038956 0
0.235000 0.123000 1.039121 0
0.236000 0.123000 1.039285 0
0.237000 0.123000 1.039449 0
0.238000 0.124000 1.039614 0
0.239000 0.125000 1.039778 0
0.240000 0.126000 1.039942 0
0.241000 0.127000 1.040106 0
0.242000 0.128000 1.040270 0
0.243000 0.129000 1.040434 0
0.244000 0.130000 1.040598 0
0.245000 0.130000 1.040763 0
0.246000 0.131000 1.040927 0
0.247000 0.131000 1.041091 0
0.248000 0.132000 1.041254 0
0.249000 0.133000 1.041418 0
0.250000 0.133000 1.041582 0
0.251000 0.134000 1.041746 0
0.252000 0.134000 1.041910 0
0.253000 0.135000 1.042074 0
0.254000 0.136000 1.042238 0
0.255000 0.137000 1.042401 0
0.256000 0.137000 1.042565 0
0.257000 0.137000 1.042729 0
0.258000 0.137000 1.042893 0
0.259000 0.137000 1.043056 0
0.260000 0.138000 1.043220 0
0.261000 0.139000 1.043383 0
0.262000 0.140000 1.043547 0
0.263000 0.140000 1.043710 0
0.264000 0.141000 1.043874 0
0.265000 0.141000 1.044037 0
0.266000 0.142000 1.044201 0
0.267000 0.143000 1.044364 0
0.268000 0.144000 1.044528 0
0.269000 0.144000 1.044691 0
0.270000 0.145000 1.044854 0
0.271000 0.145000 1.045017 0
0.272000 0.146000 1.045181 0
0.273000 0.147000 1.045344 0
0.274000 0.148000 1.045507 0
0.275000 0.148000 1.045670 0
0.276000 0.149000 1.045833 0
0.277000 0.150000 1.045996 0
0.278000 0.151000 1.046159 0
0.279000 0.152000 1.046322 0
0.280000 0.153000 1.046485 0
0.281000 0.154000 1.046648 0
0.282000 0.155000 1.046811 0
0.283000 0.155000 1.046974 0
0.284000 0.156000 1.047137 0
0.285000 0.157000 1.047300 0
0.286000 0.157000 1.047463 0
0.287000 0.157000 1.047625 0
0.288000 0.157000 1.047788 0
0.289000 0.157000 1.047951 0
0.290000 0.158000 1.048113 0
0.291000 0.159000 1.048276 0
0.292000 0.159000 1.048439 0
0.293000 0.160000 1.048601 0
0.294000 0.160000 1.048764 0
0.295000 0.160000 1.048926 0
0.296000 0.160000 1.049089 0
0.297000 0.160000 1.049251 0
0.298000 0.160000 1.049413 0
0.299000 0.160000 1.049576 0
0.300000 0.160000 1.049738 0
0.301000 0.160000 1.049900 0
0.302000 0.161000 1.050062 0
0.303000 0.162000 1.050225 0
0.304000 0.163000 1.050387 0
0.305000 0.164000 1.050549 0
0.306000 0.165000 1.050711 0
0.307000 0.165000 1.050873 0
0.308000 0.166000 1.051035 0
0.309000 0.166000 1.051197 0
0.310000 0.166000 1.051359 0
0.311000 0.167000 1.051521 0
0.312000 0.167000 1.051683 0
0.313000 0.167000 1.051845 0
0.314000 0.168000 1.052007 0
0.315000 0.169000 1.052168 0
0.316000 0.169000 1.052330 0
0.317000 0.169000 1.052492 0
0.318000 0.170000 1.052653 0
0.319000 0.171000 1.052815 0
0.320000 0.171000 1.052977 0
0.321000 0.172000 1.053138 0
0.322000 0.172000 1.053300 0
0.323000 0.172000 1.053461 0
0.324000 0.173000 1.053623 0
0.325000 0.174000 1.053784 0
0.326000 0.174000 1.053945 0
0.327000 0.174000 1.054107 0
0.328000 0.174000 1.054268 0
0.329000 0.174000 1.054429 0
0.330000 0.175000 1.054590 0
0.331000 0.175000 1.054752 0
0.332000 0.175000 1.054913 0
0.333000 0.175000 1.055074 0
0.334000 0.176000 1.055235 0
0.335000 0.177000 1.055396 0
0.336000 0.177000 1.055557 0
0.337000 0.177000 1.055718 0
0.338000 0.178000 1.055879 0
0.339000 0.178000 1.056040 0
0.340000 0.178000 1.056200 0
0.341000 0.178000 1.056361 0
0.342000 0.179000 1.056522 0
0.343000 0.179000 1.056683 0
0.344000 0.180000 1.056843 0
0.345000 0.181000 1.057004 0
0.346000 0.181000 1.057164 0
0.347000 0.181000 1.057325 0
0.348000 0.181000 1.057485 0
0.349000 0.182000 1.057646 0
0.350000 0.183000 1.057806 0
0.351000 0.184000 1.057967 0
0.352000 0.184000 1.058127 0
0.353000 0.185000 1.058287 0
0.354000 0.185000 1.058448 0
0.355000 0.185000 1.058608 0
0.356000 0.185000 1.058768 0
0.357000 0.185000 1.058928 0
0.358000 0.185000 1.059088 0
0.359000 0.185000 1.059248 0
0.360000 0.186000 1.059408 0
0.361000 0.187000 1.059568 0
0.362000 0.187000 1.059728 0
0.363000 0.188000 1.059888 0
0.364000 0.189000 1.060048 0
0.365000 0.190000 1.060208 0
0.366000 0.190000 1.060367 0
0.367000 0.190000 1.060527 0
0.368000 0.190000 1.060687 0
0.369000 0.191000 1.060847 0
0.370000 0.192000 1.061006 0
0.371000 0.192000 1.061166 0
0.372000 0.192000 1.061325 0
0.373000 0.192000 1.061485 0
0.374000 0.192000 1.061644 0
0.375000 0.192000 1.061803 0
0.376000 0.192000 1.061963 0
0.377000 0.193000 1.062122 0
0.378000 0.193000 1.062281 0
0.379000 0.193000 1.062440 0
0.380000 0.194000 1.062600 0
0.381000 0.195000 1.062759 0
0.382000 0.196000 1.062918 0
0.383000 0.197000 1.063077 0
0.384000 0.198000 1.063236 0
0.385000 0.199000 1.063395 0
0.386000 0.200000 1.063554 0
0.387000 0.201000 1.063712 0
0.388000 0.201000 1.063871 0
0.389000 0.202000 1.064030 0
0.390000 0.202000 1.064189 0
0.391000 0.202000 1.064347 0
0.392000 0.202000 1.064506 0
0.393000 0.202000 1.064665 0
0.394000 0.203000 1.064823 0
0.395000 0.203000 1.064982 0
0.396000 0.203000 1.065140 0
0.397000 0.203000 1.065298 0
0.398000 0.203000 1.065457 0
0.399000 0.204000 1.065615 0
0.400000 0.205000 1.065773 0
0.401000 0.205000 1.065932 0
0.402000 0.206000 1.066090 0
0.403000 0.206000 1.066248 0
0.404000 0.207000 1.066406 0
0.405000 0.207000 1.066564 0
0.406000 0.208000 1.066722 0
0.407000 0.209000 1.066880 0
0.408000 0.209000 1.067038 0
0.409000 0.209000 1.067196 0
0.410000 0.209000 1.067353 0
0.411000 0.210000 1.067511 0
0.412000 0.210000 1.067669 0
0.413000 0.210000 1.067826 0
0.414000 0.211000 1.067984 0
0.415000 0.211000 1.068142 0
0.416000 0.212000 1.068299 0
0.417000 0.213000 1.068457 0
0.418000 0.213000 1.068614 0
0.419000 0.213000 1.068771 0
0.420000 0.213000 1.068929 0
0.421000 0.213000 1.069086 0
0.422000 0.214000 1.069243 0
0.423000 0.215000 1.069400 0
0.424000 0.216000 1.069557 0
0.425000 0.217000 1.069714 0
0.426000 0.217000 1.069871 0
0.427000 0.217000 1.070028 0
0.428000 0.218000 1.070185 0
0.429000 0.218000 1.070342 0
0.430000 0.218000 1.070499 0
0.431000 0.219000 1.070656 0
0.432000 0.220000 1.070813 0
0.433000 0.221000 1.070969 0
0.434000 0.222000 1.071126 0
0.435000 0.222000 1.071282 0
0.436000 0.222000 1.071439 0
0.437000 0.222000 1.071595 0
0.438000 0.223000 1.071752 0
0.439000 0.224000 1.071908 0
0.440000 0.224000 1.072064 0
0.441000 0.224000 1.072221 0
0.442000 0.224000 1.072377 0
0.443000 0.224000 1.072533 0
0.444000 0.225000 1.072689 0
0.445000 0.225000 1.072845 0
0.446000 0.226000 1.073001 0
0.447000 0.227000 1.073157 0
0.448000 0.228000 1.073313 0
0.449000 0.229000 1.073469 0
0.450000 0.229000 1.073625 0
0.451000 0.230000 1.073781 0
0.452000 0.231000 1.073936 0
0.453000 0.232000 1.074092 0
0.454000 0.232000 1.074248 0
0.455000 0.232000 1.074403 0
0.456000 0.233000 1.074559 0
0.457000 0.233000 1.074714 0
0.458000 0.233000 1.074870 0
0.459000 0.233000 1.075025 0
0.460000 0.234000 1.075180 0
0.461000 0.235000 1.075335 0
0.462000 0.236000 1.075491 0
0.463000 0.236000 1.075646 0
0.464000 0.237000 1.075801 0
0.465000 0.238000 1.075956 0
0.466000 0.239000 1.076111 0
0.467000 0.239000 1.076266 0
0.468000 0.239000 1.076421 0
0.469000 0.240000 1.076575 0
0.470000 0.241000 1.076730 0
0.471000 0.241000 1.076885 0
0.472000 0.241000 1.077039 0
0.473000 0.241000 1.077194 0
0.474000 0.241000 1.077349 0
0.475000 0.241000 1.077503 0
0.476000 0.242000 1.077658 0
0.477000 0.243000 1.077812 0
0.478000 0.244000 1.077966 0
0.479000 0.245000 1.078121 0
0.480000 0.245000 1.078275 0
0.481000 0.246000 1.078429 0
0.482000 0.247000 1.078583 0
0.483000 0.247000 1.078737 0
0.484000 0.248000 1.078891 0
0.485000 0.248000 1.079045 0
0.486000 0.248000 1.079199 0
0.487000 0.248000 1.079353 0
0.488000 0.248000 1.079506 0
0.489000 0.249000 1.079660 0
0.490000 0.249000 1.079814 0
0.491000 0.250000 1.079967 0
0.492000 0.250000 1.080121 0
0.493000 0.250000 1.080274 0
0.494000 0.250000 1.080428 0
0.495000 0.251000 1.080581 0
0.496000 0.251000 1.080735 0
0.497000 0.252000 1.080888 0
0.498000 0.252000 1.081041 0
0.499000 0.252000 1.081194 0
0.500000 0.253000 1.081347 0
0.501000 0.254000 1.081500 0
0.502000 0.254000 1.081653 0
0.503000 0.255000 1.081806 0
0.504000 0.256000 1.081959 0
0.505000 0.256000 1.082112 0
0.506000 0.256000 1.082265 0
0.507000 0.257000 1.082417 0
0.508000 0.257000 1.082570 0
0.509000 0.257000 1.082723 0
0.510000 0.258000 1.082875 0
0.511000 0.258000 1.083028 0
0.512000 0.259000 1.083180 0
0.513000 0.259000 1.083332 0
0.514000 0.260000 1.083485 0
0.515000 0.261000 1.083637 0
0.516000 0.261000 1.083789 0
0.517000 0.261000 1.083941 0
0.518000 0.262000 1.084093 0
0.519000 0.263000 1.084245 0
0.520000 0.263000 1.084397 0
0.521000 0.263000 1.084549 0
0.522000 0.264000 1.084701 0
0.523000 0.264000 1.084853 0
0.524000 0.265000 1.085004 0
0.525000 0.266000 1.085156 0
0.526000 0.266000 1.085307 0
0.527000 0.266000 1.085459 0
0.528000 0.267000 1.085610 0
0.529000 0.267000 1.085762 0
0.530000 0.267000 1.085913 0
0.531000 0.268000 1.086064 0
0.532000 0.268000 1.086216 0
0.533000 0.268000 1.086367 0
0.534000 0.268000 1.086518 0
0.535000 0.269000 1.086669 0
0.536000 0.270000 1.086820 0
0.537000 0.270000 1.086971 0
0.538000 0.271000 1.087122 0
0.539000 0.272000 1.087272 0
0.540000 0.272000 1.087423 0
0.541000 0.272000 1.087574 0
0.542000 0.273000 1.087724 0
0.543000 0.274000 1.087875 0
0.544000 0.275000 1.088025 0
0.545000 0.275000 1.088176 0
0.546000 0.276000 1.088326 0
0.547000 0.276000 1.088477 0
0.548000 0.276000 1.088627 0
0.549000 0.277000 1.088777 0
0.550000 0.278000 1.088927 0
0.551000 0.279000 1.089077 0
0.552000 0.280000 1.089227 0
0.553000 0.280000 1.089377 0
0.554000 0.281000 1.089527 0
0.555000 0.282000 1.089677 0
0.556000 0.282000 1.089826 0
0.557000 0.283000 1.089976 0
0.558000 0.283000 1.090126 0
0.559000 0.283000 1.090275 0
0.560000 0.284000 1.090425 0
0.561000 0.284000 1.090574 0
0.562000 0.284000 1.090723 0
0.563000 0.284000 1.090873 0
0.564000 0.284000 1.091022 0
0.565000 0.284000 1.091171 0
0.566000 0.284000 1.091320 0
0.567000 0.285000 1.091469 0
0.568000 0.285000 1.091618 0
0.569000 0.285000 1.091767 0
0.570000 0.286000 1.091916 0
0.571000 0.286000 1.092065 0
0.572000 0.286000 1.092213 0
0.573000 0.286000 1.092362 0
0.574000 0.286000 1.092511 0
0.575000 0.287000 1.092659 0
0.576000 0.288000 1.092808 0
0.577000 0.288000 1.092956 0
0.578000 0.288000 1.093104 0
0.579000 0.288000 1.093253 0
0.580000 0.289000 1.093401 0
0.581000 0.290000 1.093549 0
0.582000 0.291000 1.093697 0
0.583000 0.292000 1.093845 0
0.584000 0.293000 1.093993 0
0.585000 0.293000 1.094141 0
0.586000 0.294000 1.094289 0
0.587000 0.295000 1.094436 0
0.588000 0.295000 1.094584 0
0.589000 0.295000 1.094732 0
0.590000 0.295000 1.094879 0
0.591000 0.295000 1.095027 0
0.592000 0.296000 1.095174 0
0.593000 0.297000 1.095321 0
0.594000 0.298000 1.095469 0
0.595000 0.299000 1.095616 0
0.596000 0.299000 1.095763 0
0.597000 0.299000 1.095910 0
0.598000 0.300000 1.096057 0
0.599000 0.301000 1.096204 0
0.600000 0.301000 1.096351 0
0.601000 0.302000 1.096498 0
0.602000 0.303000 1.096644 0
0.603000 0.304000 1.096791 0
0.604000 0.305000 1.096937 0
0.605000 0.305000 1.097084 0
0.606000 0.305000 1.097230 0
0.607000 0.306000 1.097377 0
0.608000 0.307000 1.097523 0
0.609000 0.308000 1.097669 0
0.610000 0.308000 1.097816 0
0.611000 0.308000 1.097962 0
0.612000 0.308000 1.098108 0
0.613000 0.309000 1.098254 0
0.614000 0.309000 1.098400 0
0.615000 0.310000 1.098545 0
0.616000 0.310000 1.098691 0
0.617000 0.310000 1.098837 0
0.618000 0.311000 1.098983 0
0.619000 0.311000 1.099128 0
0.620000 0.312000 1.099274 0
0.621000 0.313000 1.099419 0
0.622000 0.314000 1.099564 0
0.623000 0.314000 1.099710 0
0.624000 0.314000 1.099855 0
0.625000 0.315000 1.100000 0
0.626000 0.316000 1.100145 0
0.627000 0.317000 1.100290 0
0.628000 0.317000 1.100435 0
0.629000 0.317000 1.100580 0
0.630000 0.318000 1.100725 0
0.631000 0.319000 1.100869 0
0.632000 0.319000 1.101014 0
0.633000 0.319000 1.101159 0
0.634000 0.320000 1.101303 0
0.635000 0.320000 1.101448 0
0.636000 0.321000 1.101592 0
0.637000 0.322000 1.101736 0
0.638000 0.322000 1.101880 0
0.639000 0.323000 1.102025 0
0.640000 0.324000 1.102169 0
0.641000 0.324000 1.102313 0
0.642000 0.324000 1.102457 0
0.643000 0.325000 1.102600 0
0.644000 0.326000 1.102744 0
0.645000 0.327000 1.102888 0
0.646000 0.327000 1.103032 0
0.647000 0.328000 1.103175 0
0.648000 0.329000 1.103319 0
0.649000 0.330000 1.103462 0
0.650000 0.331000 1.103605 0
0.651000 0.332000 1.103749 0
0.652000 0.333000 1.103892 0
0.653000 0.333000 1.104035 0
0.654000 0.333000 1.104178 0
0.655000 0.334000 1.104321 0
0.656000 0.334000 1.104464 0
0.657000 0.334000 1.104607 0
0.658000 0.335000 1.104750 0
0.659000 0.335000 1.104892 0
0.660000 0.336000 1.105035 0
0.661000 0.336000 1.105177 0
0.662000 0.337000 1.105320 0
0.663000 0.337000 1.105462 0
0.664000 0.337000 1.105605 0
0.665000 0.337000 1.105747 0
0.666000 0.338000 1.105889 0
0.667000 0.338000 1.106031 0
0.668000 0.339000 1.106173 0
0.669000 0.340000 1.106315 0
0.670000 0.341000 1.106457 0
0.671000 0.342000 1.106599 0
0.672000 0.342000 1.106741 0
0.673000 0.343000 1.106882 0
0.674000 0.344000 1.107024 0
0.675000 0.344000 1.107165 0
0.676000 0.345000 1.107307 0
0.677000 0.345000 1.107448 0
0.678000 0.346000 1.107589 0
0.679000 0.347000 1.107731 0
0.680000 0.348000 1.107872 0
0.681000 0.348000 1.108013 0
0.682000 0.348000 1.108154 0
0.683000 0.348000 1.108295 0
0.684000 0.348000 1.108436 0
0.685000 0.349000 1.108576 0
0.686000 0.350000 1.108717 0
0.687000 0.350000 1.108858 0
0.688000 0.350000 1.108998 0
0.689000 0.351000 1.109139 0
0.690000 0.352000 1.109279 0
0.691000 0.352000 1.109419 0
0.692000 0.352000 1.109559 0
0.693000 0.352000 1.109700 0
0.694000 0.352000 1.109840 0
0.695000 0.352000 1.109980 0
0.696000 0.353000 1.110119 0
0.697000 0.354000 1.110259 0
0.698000 0.354000 1.110399 0
0.699000 0.354000 1.110539 0
0.700000 0.354000 1.110678 0
0.701000 0.355000 1.110818 0
0.702000 0.355000 1.110957 0
0.703000 0.356000 1.111097 0
0.704000 0.356000 1.111236 0
0.705000 0.357000 1.111375 0
0.706000 0.357000 1.111514 0
0.707000 0.357000 1.111653 0
0.708000 0.358000 1.111792 0
0.709000 0.358000 1.111931 0
0.710000 0.358000 1.112070 0
0.711000 0.359000 1.112209 0
0.712000 0.360000 1.112347 0
0.713000 0.361000 1.112486 0
0.714000 0.361000 1.112624 0
0.715000 0.362000 1.112763 0
0.716000 0.362000 1.112901 0
0.717000 0.363000 1.113039 0
0.718000 0.363000 1.113178 0
0.719000 0.364000 1.113316 0
0.720000 0.364000 1.113454 0
0.721000 0.365000 1.113592 0
0.722000 0.366000 1.113730 0
0.723000 0.366000 1.113867 0
0.724000 0.366000 1.114005 0
0.725000 0.367000 1.114143 0
0.726000 0.368000 1.114280 0
0.727000 0.368000 1.114418 0
0.728000 0.369000 1.114555 0
0.729000 0.370000 1.114692 0
0.730000 0.371000 1.114830 0
0.731000 0.372000 1.114967 0
0.732000 0.373000 1.115104 0
0.733000 0.374000 1.115241 0
0.734000 0.375000 1.115378 0
0.735000 0.375000 1.115515 0
0.736000 0.376000 1.115651 0
0.737000 0.377000 1.115788 0
0.738000 0.378000 1.115925 0
0.739000 0.379000 1.116061 0
0.740000 0.379000 1.116197 0
0.741000 0.380000 1.116334 0
0.742000 0.381000 1.116470 0
0.743000 0.382000 1.116606 0
0.744000 0.382000 1.116742 0
0.745000 0.383000 1.116878 0
0.746000 0.383000 1.117014 0
0.747000 0.383000 1.117150 0
0.748000 0.383000 1.117286 0
0.749000 0.384000 1.117421 0
0.750000 0.385000 1.117557 0
0.751000 0.385000 1.117693 0
0.752000 0.386000 1.117828 0
0.753000 0.387000 1.117963 0
0.754000 0.387000 1.118099 0
0.755000 0.388000 1.118234 0
0.756000 0.389000 1.118369 0
0.757000 0.389000 1.118504 0
0.758000 0.389000 1.118639 0
0.759000 0.390000 1.118774 0
0.760000 0.391000 1.118908 0
0.761000 0.391000 1.119043 0
0.762000 0.392000 1.119178 0
0.763000 0.393000 1.119312 0
0.764000 0.393000 1.119447 0
0.765000 0.394000 1.119581 0
0.766000 0.395000 1.119715 0
0.767000 0.396000 1.119849 0
0.768000 0.396000 1.119984 0
0.769000 0.396000 1.120118 0
0.770000 0.397000 1.120251 0
0.771000 0.397000 1.120385 0
0.772000 0.398000 1.120519 0
0.773000 0.398000 1.120653 0
0.774000 0.398000 1.120786 0
0.775000 0.399000 1.120920 0
0.776000 0.400000 1.121053 0
0.777000 0.401000 1.121187 0
0.778000 0.402000 1.121320 0
0.779000 0.403000 1.121453 0
0.780000 0.403000 1.121586 0
0.781000 0.404000 1.121719 0
0.782000 0.405000 1.121852 0
0.783000 0.405000 1.121985 0
0.784000 0.405000 1.122118 0
0.785000 0.406000 1.122250 0
0.786000 0.406000 1.122383 0
0.787000 0.406000 1.122515 0
0.788000 0.406000 1.122648 0
0.789000 0.406000 1.122780 0
0.790000 0.407000 1.122912 0
0.791000 0.408000 1.123044 0
0.792000 0.408000 1.123176 0
0.793000 0.409000 1.123308 0
0.794000 0.409000 1.123440 0
0.795000 0.409000 1.123572 0
0.796000 0.410000 1.123704 0
0.797000 0.410000 1.123835 0
0.798000 0.410000 1.123967 0
0.799000 0.411000 1.124098 0
0.800000 0.412000 1.124230 0
0.801000 0.412000 1.124361 0
0.802000 0.413000 1.124492 0
0.803000 0.413000 1.124623 0
0.804000 0.414000 1.124754 0
0.805000 0.415000 1.124885 0
0.806000 0.416000 1.125016 0
0.807000 0.417000 1.125147 0
0.808000 0.418000 1.125277 0
0.809000 0.419000 1.125408 0
0.810000 0.419000 1.125538 0
0.811000 0.420000 1.125669 0
0.812000 0.421000 1.125799 0
0.813000 0.422000 1.125929 0
0.814000 0.423000 1.126059 0
0.815000 0.424000 1.126189 0
0.816000 0.424000 1.126319 0
0.817000 0.425000 1.126449 0
0.818000 0.426000 1.126579 0
0.819000 0.426000 1.126709 0
0.820000 0.426000 1.126838 0
0.821000 0.427000 1.126968 0
0.822000 0.427000 1.127097 0
0.823000 0.428000 1.127226 0
0.824000 0.429000 1.127356 0
0.825000 0.430000 1.127485 0
0.826000 0.431000 1.127614 0
0.827000 0.431000 1.127743 0
0.828000 0.432000 1.127872 0
0.829000 0.432000 1.128000 0
0.830000 0.433000 1.128129 0
0.831000 0.433000 1.128258 0
0.832000 0.434000 1.128386 0
0.833000 0.434000 1.128515 0
0.834000 0.434000 1.128643 0
0.835000 0.434000 1.128771 0
0.836000 0.435000 1.128899 0
0.837000 0.435000 1.129028 0
0.838000 0.435000 1.129156 0
0.839000 0.435000 1.129283 0
0.840000 0.435000 1.129411 0
0.841000 0.436000 1.129539 0
0.842000 0.437000 1.129667 0
0.843000 0.437000 1.129794 0
0.844000 0.438000 1.129921 0
0.845000 0.439000 1.130049 0
0.846000 0.439000 1.130176 0
0.847000 0.440000 1.130303 0
0.848000 0.440000 1.130430 0
0.849000 0.440000 1.130557 0
0.850000 0.441000 1.130684 0
0.851000 0.442000 1.130811 0
0.852000 0.443000 1.130938 0
0.853000 0.444000 1.131064 0
0.854000 0.445000 1.131191 0
0.855000 0.446000 1.131317 0
0.856000 0.447000 1.131443 0
0.857000 0.448000 1.131570 0
0.858000 0.448000 1.131696 0
0.859000 0.449000 1.131822 0
0.860000 0.450000 1.131948 0
0.861000 0.451000 1.132074 0
0.862000 0.452000 1.132200 0
0.863000 0.453000 1.132325 0
0.864000 0.454000 1.132451 0
0.865000 0.455000 1.132576 0
0.866000 0.455000 1.132702 0
0.867000 0.456000 1.132827 0
0.868000 0.457000 1.132952 0
0.869000 0.457000 1.133077 0
0.870000 0.457000 1.133202 0
0.871000 0.458000 1.133327 0
0.872000 0.459000 1.133452 0
0.873000 0.460000 1.133577 0
0.874000 0.461000 1.133702 0
0.875000 0.462000 1.133826 0
0.876000 0.463000 1.133951 0
0.877000 0.464000 1.134075 0
0.878000 0.465000 1.134199 0
0.879000 0.466000 1.134323 0
0.880000 0.467000 1.134448 0
0.881000 0.467000 1.134572 0
0.882000 0.467000 1.134695 0
0.883000 0.467000 1.134819 0
0.884000 0.467000 1.134943 0
0.885000 0.468000 1.135067 0
0.886000 0.468000 1.135190 0
0.887000 0.469000 1.135314 0
0.888000 0.470000 1.135437 0
0.889000 0.470000 1.135560 0
0.890000 0.471000 1.135683 0
0.891000 0.471000 1.135806 0
0.892000 0.471000 1.135929 0
0.893000 0.471000 1.136052 0
0.894000 0.471000 1.136175 0
0.895000 0.471000 1.136298 0
0.896000 0.471000 1.136420 0
0.897000 0.471000 1.136543 0
0.898000 0.472000 1.136665 0
0.899000 0.473000 1.136787 0
0.900000 0.474000 1.136909 0
0.901000 0.475000 1.137032 0
0.902000 0.475000 1.137154 0
0.903000 0.475000 1.137275 0
0.904000 0.475000 1.137397 0
0.905000 0.476000 1.137519 0
0.906000 0.477000 1.137641 0
0.907000 0.478000 1.137762 0
0.908000 0.479000 1.137883 0
0.909000 0.480000 1.138005 0
0.910000 0.481000 1.138126 0
0.911000 0.481000 1.138247 0
0.912000 0.482000 1.138368 0
0.913000 0.483000 1.138489 0
0.914000 0.484000 1.138610 0
0.915000 0.485000 1.138731 0
0.916000 0.486000 1.138851 0
0.917000 0.487000 1.138972 0
0.918000 0.487000 1.139092 0
0.919000 0.488000 1.139213 0
0.920000 0.488000 1.139333 0
0.921000 0.488000 1.139453 0
0.922000 0.488000 1.139573 0
0.923000 0.489000 1.139693 0
0.924000 0.490000 1.139813 0
0.925000 0.490000 1.139933 0
0.926000 0.490000 1.140052 0
0.927000 0.490000 1.140172 0
0.928000 0.490000 1.140291 0
0.929000 0.490000 1.140411 0
0.930000 0.491000 1.140530 0
0.931000 0.491000 1.140649 0
0.932000 0.491000 1.140768 0
0.933000 0.491000 1.140887 0
0.934000 0.491000 1.141006 0
0.935000 0.491000 1.141125 0
0.936000 0.492000 1.141244 0
0.937000 0.492000 1.141362 0
0.938000 0.492000 1.141481 0
0.939000 0.492000 1.141599 0
0.940000 0.492000 1.141717 0
0.941000 0.493000 1.141835 0
0.942000 0.494000 1.141953 0
0.943000 0.495000 1.142071 0
0.944000 0.496000 1.142189 0
0.945000 0.497000 1.142307 0
0.946000 0.498000 1.142425 0
0.947000 0.498000 1.142542 0
0.948000 0.499000 1.142660 0
0.949000 0.499000 1.142777 0
0.950000 0.499000 1.142895 0
0.951000 0.499000 1.143012 0
0.952000 0.499000 1.143129 0
0.953000 0.499000 1.143246 0
0.954000 0.500000 1.143363 0
0.955000 0.500000 1.143479 0
0.956000 0.501000 1.143596 0
0.957000 0.501000 1.143713 0
0.958000 0.502000 1.143829 0
0.959000 0.503000 1.143946 0
0.960000 0.504000 1.144062 0
0.961000 0.505000 1.144178 0
0.962000 0.506000 1.144294 0
0.963000 0.506000 1.144410 0
0.964000 0.507000 1.144526 0
0.965000 0.507000 1.144642 0
0.966000 0.507000 1.144757 0
0.967000 0.508000 1.144873 0
0.968000 0.508000 1.144988 0
0.969000 0.509000 1.145104 0
0.970000 0.509000 1.145219 0
0.971000 0.510000 1.145334 0
0.972000 0.510000 1.145449 0
0.973000 0.510000 1.145564 0
0.974000 0.511000 1.145679 0
0.975000 0.512000 1.145794 0
0.976000 0.512000 1.145908 0
0.977000 0.513000 1.146023 0
0.978000 0.514000 1.146137 0
0.979000 0.515000 1.146252 0
0.980000 0.516000 1.146366 0
0.981000 0.516000 1.146480 0
0.982000 0.516000 1.146594 0
0.983000 0.516000 1.146708 0
0.984000 0.516000 1.146822 0
0.985000 0.517000 1.146936 0
0.986000 0.517000 1.147049 0
0.987000 0.517000 1.147163 0
0.988000 0.517000 1.147276 0
0.989000 0.517000 1.147389 0
0.990000 0.517000 1.147503 0
0.991000 0.517000 1.147616 0
0.992000 0.518000 1.147729 0
0.993000 0.519000 1.147842 0
0.994000 0.519000 1.147954 0
0.995000 0.520000 1.148067 0
0.996000 0.520000 1.148180 0
0.997000 0.521000 1.148292 0
0.998000 0.522000 1.148405 0
0.999000 0.523000 1.148517 0
1.000000 0.524000 1.148629 0
1.001000 0.524000 1.148741 0
1.002000 0.524000 1.148853 0
1.003000 0.525000 1.148965 0
1.004000 0.525000 1.149077 0
1.005000 0.526000 1.149188 0
1.006000 0.527000 1.149300 0
1.007000 0.527000 1.149411 0
1.008000 0.527000 1.149523 0
1.009000 0.527000 1.149634 0
1.010000 0.527000 1.149745 0
1.011000 0.527000 1.149856 0
1.012000 0.528000 1.149967 0
1.013000 0.529000 1.150078 0
1.014000 0.530000 1.150188 0
1.015000 0.530000 1.150299 0
1.016000 0.530000 1.150409 0
1.017000 0.531000 1.150520 0
1.018000 0.531000 1.150630 0
1.019000 0.531000 1.150740 0
1.020000 0.531000 1.150850 0
1.021000 0.532000 1.150960 0
1.022000 0.532000 1.151070 0
1.023000 0.533000 1.151180 0
1.024000 0.534000 1.151289 0
1.025000 0.535000 1.151399 0
1.026000 0.535000 1.151508 0
1.027000 0.535000 1.151618 0
1.028000 0.535000 1.151727 0
1.029000 0.536000 1.151836 0
1.030000 0.537000 1.151945 0
1.031000 0.538000 1.152054 0
1.032000 0.538000 1.152163 0
1.033000 0.539000 1.152271 0
1.034000 0.540000 1.152380 0
1.035000 0.540000 1.152489 0
1.036000 0.541000 1.152597 0
1.037000 0.541000 1.152705 0
1.038000 0.542000 1.152813 0
1.039000 0.543000 1.152921 0
1.040000 0.544000 1.153029 0
1.041000 0.545000 1.153137 0
1.042000 0.545000 1.153245 0
1.043000 0.545000 1.153352 0
1.044000 0.546000 1.153460 0
1.045000 0.547000 1.153567 0
1.046000 0.547000 1.153675 0
1.047000 0.547000 1.153782 0
1.048000 0.547000 1.153889 0
1.049000 0.547000 1.153996 0
1.050000 0.547000 1.154103 0
1.051000 0.547000 1.154209 0
1.052000 0.547000 1.154316 0
1.053000 0.547000 1.154423 0
1.054000 0.547000 1.154529 0
1.055000 0.547000 1.154635 0
1.056000 0.548000 1.154742 0
1.057000 0.548000 1.154848 0
1.058000 0.548000 1.154954 0
1.059000 0.548000 1.155059 0
1.060000 0.549000 1.155165 0
1.061000 0.550000 1.155271 0
1.062000 0.550000 1.155376 0
1.063000 0.550000 1.155482 0
1.064000 0.551000 1.155587 0
1.065000 0.551000 1.155692 0
1.066000 0.551000 1.155798 0
1.067000 0.551000 1.155903 0
1.068000 0.551000 1.156007 0
1.069000 0.551000 1.156112 0
1.070000 0.552000 1.156217 0
1.071000 0.552000 1.156322 0
1.072000 0.552000 1.156426 0
1.073000 0.552000 1.156530 0
1.074000 0.552000 1.156635 0
1.075000 0.553000 1.156739 0
1.076000 0.554000 1.156843 0
1.077000 0.554000 1.156947 0
1.078000 0.555000 1.157050 0
1.079000 0.556000 1.157154 0
1.080000 0.556000 1.157258 0
1.081000 0.557000 1.157361 0
1.082000 0.557000 1.157465 0
1.083000 0.558000 1.157568 0
1.084000 0.558000 1.157671 0
1.085000 0.559000 1.157774 0
1.086000 0.559000 1.157877 0
1.087000 0.559000 1.157980 0
1.088000 0.560000 1.158082 0
1.089000 0.561000 1.158185 0
1.090000 0.562000 1.158287 0
1.091000 0.563000 1.158390 0
1.092000 0.563000 1.158492 0
1.093000 0.564000 1.158594 0
1.094000 0.565000 1.158696 0
1.095000 0.565000 1.158798 0
1.096000 0.565000 1.158900 0
1.097000 0.565000 1.159002 0
1.098000 0.566000 1.159103 0
1.099000 0.567000 1.159205 0
1.100000 0.567000 1.159306 0
1.101000 0.567000 1.159407 0
1.102000 0.567000 1.159508 0
1.103000 0.567000 1.159609 0
1.104000 0.568000 1.159710 0
1.105000 0.569000 1.159811 0
1.106000 0.569000 1.159912 0
1.107000 0.569000 1.160012 0
1.108000 0.570000 1.160113 0
1.109000 0.571000 1.160213 0
1.110000 0.571000 1.160313 0
1.111000 0.571000 1.160414 0
1.112000 0.572000 1.160514 0
1.113000 0.573000 1.160613 0
1.114000 0.574000 1.160713 0
1.115000 0.575000 1.160813 0
1.116000 0.576000 1.160912 0
1.117000 0.577000 1.161012 0
1.118000 0.578000 1.161111 0
1.119000 0.579000 1.161210 0
1.120000 0.580000 1.161310 0
1.121000 0.580000 1.161409 0
1.122000 0.581000 1.161507 0
1.123000 0.581000 1.161606 0
1.124000 0.581000 1.161705 0
1.125000 0.581000 1.161803 0
1.126000 0.582000 1.161902 0
1.127000 0.582000 1.162000 0
1.128000 0.582000 1.162098 0
1.129000 0.583000 1.162196 0
1.130000 0.584000 1.162294 0
1.131000 0.584000 1.162392 0
1.132000 0.584000 1.162490 0
1.133000 0.584000 1.162588 0
1.134000 0.585000 1.162685 0
1.135000 0.586000 1.162783 0
1.136000 0.587000 1.162880 0
1.137000 0.587000 1.162977 0
1.138000 0.587000 1.163074 0
1.139000 0.587000 1.163171 0
1.140000 0.588000 1.163268 0
1.141000 0.589000 1.163365 0
1.142000 0.590000 1.163461 0
1.143000 0.590000 1.163558 0
1.144000 0.591000 1.163654 0
1.145000 0.591000 1.163750 0
1.146000 0.591000 1.163846 0
1.147000 0.591000 1.163942 0
1.148000 0.592000 1.164038 0
1.149000 0.592000 1.164134 0
1.150000 0.593000 1.164230 0
1.151000 0.593000 1.164325 0
1.152000 0.593000 1.164421 0
1.153000 0.594000 1.164516 0
1.154000 0.594000 1.164611 0
1.155000 0.594000 1.164707 0
1.156000 0.594000 1.164802 0
1.157000 0.595000 1.164896 0
1.158000 0.595000 1.164991 0
1.159000 0.596000 1.165086 0
1.160000 0.597000 1.165180 0
1.161000 0.598000 1.165275 0
1.162000 0.598000 1.165369 0
1.163000 0.599000 1.165463 0
1.164000 0.600000 1.165557 0
1.165000 0.601000 1.165651 0
1.166000 0.601000 1.165745 0
1.167000 0.601000 1.165839 0
1.168000 0.602000 1.165932 0
1.169000 0.603000 1.166026 0
1.170000 0.604000 1.166119 0
1.171000 0.605000 1.166212 0
1.172000 0.606000 1.166306 0
1.173000 0.607000 1.166399 0
1.174000 0.608000 1.166491 0
1.175000 0.609000 1.166584 0
1.176000 0.610000 1.166677 0
1.177000 0.610000 1.166769 0
1.178000 0.611000 1.166862 0
1.179000 0.612000 1.166954 0
1.180000 0.612000 1.167046 0
1.181000 0.613000 1.167138 0
1.182000 0.613000 1.167230 0
1.183000 0.614000 1.167322 0
1.184000 0.615000 1.167414 0
1.185000 0.615000 1.167506 0
1.186000 0.615000 1.167597 0
1.187000 0.616000 1.167688 0
1.188000 0.617000 1.167780 0
1.189000 0.617000 1.167871 0
1.190000 0.618000 1.167962 0
1.191000 0.618000 1.168053 0
1.192000 0.619000 1.168144 0
1.193000 0.619000 1.168234 0
1.194000 0.620000 1.168325 0
1.195000 0.620000 1.168415 0
1.196000 0.620000 1.168506 0
1.197000 0.620000 1.168596 0
1.198000 0.621000 1.168686 0
1.199000 0.622000 1.168776 0
1.200000 0.623000 1.168866 0
1.201000 0.623000 1.168955 0
1.202000 0.624000 1.169045 0
1.203000 0.625000 1.169134 0
1.204000 0.626000 1.169224 0
1.205000 0.627000 1.169313 0
1.206000 0.627000 1.169402 0
1.207000 0.627000 1.169491 0
1.208000 0.628000 1.169580 0
1.209000 0.628000 1.169669 0
1.210000 0.628000 1.169757 0
1.211000 0.629000 1.169846 0
1.212000 0.630000 1.169934 0
1.213000 0.631000 1.170023 0
1.214000 0.632000 1.170111 0
1.215000 0.632000 1.170199 0
1.216000 0.632000 1.170287 0
1.217000 0.632000 1.170375 0
1.218000 0.632000 1.170462 0
1.219000 0.632000 1.170550 0
1.220000 0.632000 1.170637 0
1.221000 0.633000 1.170725 0
1.222000 0.634000 1.170812 0
1.223000 0.634000 1.170899 0
1.224000 0.635000 1.170986 0
1.225000 0.636000 1.171073 0
1.226000 0.636000 1.171160 0
1.227000 0.637000 1.171246 0
1.228000 0.638000 1.171333 0
1.229000 0.639000 1.171419 0
1.230000 0.639000 1.171505 0
1.231000 0.639000 1.171591 0
1.232000 0.640000 1.171677 0
1.233000 0.641000 1.171763 0
1.234000 0.641000 1.171849 0
1.235000 0.641000 1.171935 0
1.236000 0.642000 1.172020 0
1.237000 0.642000 1.172106 0
1.238000 0.642000 1.172191 0
1.239000 0.643000 1.172276 0
1.240000 0.644000 1.172361 0
1.241000 0.645000 1.172446 0
1.242000 0.645000 1.172531 0
1.243000 0.645000 1.172616 0
1.244000 0.646000 1.172700 0
1.245000 0.647000 1.172785 0
1.246000 0.647000 1.172869 0
1.247000 0.648000 1.172953 0
1.248000 0.648000 1.173037 0
1.249000 0.648000 1.173121 0
1.250000 0.648000 1.173205 0
1.251000 0.649000 1.173289 0
1.252000 0.650000 1.173372 0
1.253000 0.650000 1.173456 0
1.254000 0.650000 1.173539 0
1.255000 0.650000 1.173622 0
1.256000 0.651000 1.173706 0
1.257000 0.651000 1.173789 0
1.258000 0.651000 1.173871 0
1.259000 0.651000 1.173954 0
1.260000 0.651000 1.174037 0
1.261000 0.652000 1.174119 0
1.262000 0.653000 1.174202 0
1.263000 0.653000 1.174284 0
1.264000 0.653000 1.174366 0
1.265000 0.654000 1.174448 0
1.266000 0.655000 1.174530 0
1.267000 0.656000 1.174612 0
1.268000 0.657000 1.174693 0
1.269000 0.657000 1.174775 0
1.270000 0.657000 1.174856 0
1.271000 0.657000 1.174937 0
1.272000 0.657000 1.175019 0
1.273000 0.657000 1.175100 0
1.274000 0.658000 1.175181 0
1.275000 0.659000 1.175261 0
1.276000 0.660000 1.175342 0
1.277000 0.661000 1.175423 0
1.278000 0.661000 1.175503 0
1.279000 0.661000 1.175583 0
1.280000 0.661000 1.175663 0
1.281000 0.661000 1.175743 0
1.282000 0.661000 1.175823 0
1.283000 0.662000 1.175903 0
1.284000 0.663000 1.175983 0
1.285000 0.663000 1.176062 0
1.286000 0.663000 1.176142 0
1.287000 0.664000 1.176221 0
1.288000 0.664000 1.176300 0
1.289000 0.665000 1.176379 0
1.290000 0.665000 1.176458 0
1.291000 0.665000 1.176537 0
1.292000 0.665000 1.176616 0
1.293000 0.665000 1.176694 0
1.294000 0.666000 1.176773 0
1.295000 0.666000 1.176851 0
1.296000 0.666000 1.176929 0
1.297000 0.666000 1.177007 0
1.298000 0.666000 1.177085 0
1.299000 0.667000 1.177163 0
1.300000 0.668000 1.177241 0
1.301000 0.668000 1.177318 0
1.302000 0.668000 1.177396 0
1.303000 0.668000 1.177473 0
1.304000 0.669000 1.177550 0
1.305000 0.670000 1.177627 0
1.306000 0.670000 1.177704 0
1.307000 0.670000 1.177781 0
1.308000 0.671000 1.177858 0
1.309000 0.672000 1.177934 0
1.310000 0.672000 1.178011 0
1.311000 0.672000 1.178087 0
1.312000 0.672000 1.178163 0
1.313000 0.673000 1.178239 0
1.314000 0.674000 1.178315 0
1.315000 0.675000 1.178391 0
1.316000 0.676000 1.178467 0
1.317000 0.677000 1.178542 0
1.318000 0.677000 1.178618 0
1.319000 0.678000 1.178693 0
1.320000 0.678000 1.178768 0
1.321000 0.678000 1.178843 0
1.322000 0.679000 1.178918 0
1.323000 0.679000 1.178993 0
1.324000 0.680000 1.179068 0
1.325000 0.680000 1.179142 0
1.326000 0.681000 1.179217 0
1.327000 0.681000 1.179291 0
1.328000 0.682000 1.179365 0
1.329000 0.682000 1.179439 0
1.330000 0.682000 1.179513 0
1.331000 0.683000 1.179587 0
1.332000 0.684000 1.179661 0
1.333000 0.684000 1.179734 0
1.334000 0.684000 1.179808 0
1.335000 0.684000 1.179881 0
1.336000 0.685000 1.179954 0
1.337000 0.685000 1.180027 0
1.338000 0.686000 1.180100 0
1.339000 0.686000 1.180173 0
1.340000 0.686000 1.180246 0
1.341000 0.687000 1.180318 0
1.342000 0.688000 1.180391 0
1.343000 0.688000 1.180463 0
1.344000 0.688000 1.180535 0
1.345000 0.689000 1.180607 0
1.346000 0.690000 1.180679 0
1.347000 0.691000 1.180751 0
1.348000 0.692000 1.180822 0
1.349000 0.693000 1.180894 0
1.350000 0.693000 1.180965 0
1.351000 0.694000 1.181037 0
1.352000 0.695000 1.181108 0
1.353000 0.695000 1.181179 0
1.354000 0.696000 1.181250 0
1.355000 0.697000 1.181321 0
1.356000 0.697000 1.181391 0
1.357000 0.697000 1.181462 0
1.358000 0.698000 1.181532 0
1.359000 0.698000 1.181602 0
1.360000 0.698000 1.181672 0
1.361000 0.698000 1.181742 0
1.362000 0.698000 1.181812 0
1.363000 0.699000 1.181882 0
1.364000 0.699000 1.181952 0
1.365000 0.699000 1.182021 0
1.366000 0.700000 1.182091 0
1.367000 0.700000 1.182160 0
1.368000 0.701000 1.182229 0
1.369000 0.701000 1.182298 0
1.370000 0.701000 1.182367 0
1.371000 0.702000 1.182435 0
1.372000 0.702000 1.182504 0
1.373000 0.703000 1.182573 0
1.374000 0.704000 1.182641 0
1.375000 0.705000 1.182709 0
1.376000 0.705000 1.182777 0
1.377000 0.706000 1.182845 0
1.378000 0.707000 1.182913 0
1.379000 0.707000 1.182981 0
1.380000 0.708000 1.183048 0
1.381000 0.708000 1.183116 0
1.382000 0.709000 1.183183 0
1.383000 0.710000 1.183250 0
1.384000 0.710000 1.183317 0
1.385000 0.710000 1.183384 0
1.386000 0.710000 1.183451 0
1.387000 0.711000 1.183518 0
1.388000 0.711000 1.183584 0
1.389000 0.711000 1.183651 0
1.390000 0.711000 1.183717 0
1.391000 0.712000 1.183783 0
1.392000 0.712000 1.183849 0
1.393000 0.713000 1.183915 0
1.394000 0.713000 1.183981 0
1.395000 0.713000 1.184046 0
1.396000 0.714000 1.184112 0
1.397000 0.715000 1.184177 0
1.398000 0.715000 1.184243 0
1.399000 0.716000 1.184308 0
1.400000 0.716000 1.184373 0
1.401000 0.716000 1.184437 0
1.402000 0.717000 1.184502 0
1.403000 0.718000 1.184567 0
1.404000 0.719000 1.184631 0
1.405000 0.720000 1.184696 0
1.406000 0.721000 1.184760 0
1.407000 0.721000 1.184824 0
1.408000 0.721000 1.184888 0
1.409000 0.722000 1.184952 0
1.410000 0.722000 1.185015 0
1.411000 0.722000 1.185079 0
1.412000 0.722000 1.185142 0
1.413000 0.723000 1.185206 0
1.414000 0.723000 1.185269 0
1.415000 0.724000 1.185332 0
1.416000 0.724000 1.185395 0
1.417000 0.725000 1.185458 0
1.418000 0.726000 1.185520 0
1.419000 0.727000 1.185583 0
1.420000 0.728000 1.185645 0
1.421000 0.728000 1.185708 0
1.422000 0.728000 1.185770 0
1.423000 0.728000 1.185832 0
1.424000 0.729000 1.185894 0
1.425000 0.730000 1.185955 0
1.426000 0.731000 1.186017 0
1.427000 0.732000 1.186078 0
1.428000 0.732000 1.186140 0
1.429000 0.733000 1.186201 0
1.430000 0.734000 1.186262 0
1.431000 0.734000 1.186323 0
1.432000 0.735000 1.186384 0
1.433000 0.735000 1.186445 0
1.434000 0.736000 1.186505 0
1.435000 0.736000 1.186566 0
1.436000 0.736000 1.186626 0
1.437000 0.736000 1.186686 0
1.438000 0.736000 1.186746 0
1.439000 0.737000 1.186806 0
1.440000 0.738000 1.186866 0
1.441000 0.739000 1.186925 0
1.442000 0.740000 1.186985 0
1.443000 0.741000 1.187044 0
1.444000 0.741000 1.187104 0
1.445000 0.742000 1.187163 0
1.446000 0.743000 1.187222 0
1.447000 0.744000 1.187281 0
1.448000 0.745000 1.187339 0
1.449000 0.745000 1.187398 0
1.450000 0.745000 1.187456 0
1.451000 0.745000 1.187515 0
1.452000 0.746000 1.187573 0
1.453000 0.746000 1.187631 0
1.454000 0.747000 1.187689 0
1.455000 0.747000 1.187747 0
1.456000 0.748000 1.187804 0
1.457000 0.748000 1.187862 0
1.458000 0.748000 1.187919 0
1.459000 0.749000 1.187977 0
1.460000 0.750000 1.188034 0
1.461000 0.751000 1.188091 0
1.462000 0.752000 1.188148 0
1.463000 0.753000 1.188205 0
1.464000 0.753000 1.188261 0
1.465000 0.753000 1.188318 0
1.466000 0.754000 1.188374 0
1.467000 0.755000 1.188430 0
1.468000 0.755000 1.188486 0
1.469000 0.756000 1.188542 0
1.470000 0.757000 1.188598 0
1.471000 0.758000 1.188654 0
1.472000 0.759000 1.188709 0
1.473000 0.759000 1.188765 0
1.474000 0.760000 1.188820 0
1.475000 0.760000 1.188875 0
1.476000 0.760000 1.188930 0
1.477000 0.760000 1.188985 0
1.478000 0.760000 1.189040 0
1.479000 0.761000 1.189095 0
1.480000 0.761000 1.189149 0
1.481000 0.761000 1.189203 0
1.482000 0.762000 1.189258 0
1.483000 0.762000 1.189312 0
1.484000 0.763000 1.189366 0
1.485000 0.763000 1.189420 0
1.486000 0.763000 1.189473 0
1.487000 0.764000 1.189527 0
1.488000 0.764000 1.189580 0
1.489000 0.764000 1.189634 0
1.490000 0.765000 1.189687 0
1.491000 0.765000 1.189740 0
1.492000 0.766000 1.189793 0
1.493000 0.767000 1.189846 0
1.494000 0.767000 1.189898 0
1.495000 0.768000 1.189951 0
1.496000 0.768000 1.190003 0
1.497000 0.768000 1.190055 0
1.498000 0.769000 1.190107 0
1.499000 0.770000 1.190159 0
1.500000 0.771000 1.190211 0
1.501000 0.771000 1.190263 0
1.502000 0.772000 1.190315 0
1.503000 0.773000 1.190366 0
1.504000 0.773000 1.190417 0
1.505000 0.773000 1.190469 0
1.506000 0.774000 1.190520 0
1.507000 0.774000 1.190570 0
1.508000 0.774000 1.190621 0
1.509000 0.775000 1.190672 0
1.510000 0.775000 1.190722 0
1.511000 0.776000 1.190773 0
1.512000 0.777000 1.190823 0
1.513000 0.778000 1.190873 0
1.514000 0.779000 1.190923 0
1.515000 0.779000 1.190973 0
1.516000 0.780000 1.191023 0
1.517000 0.780000 1.191072 0
1.518000 0.780000 1.191122 0
1.519000 0.781000 1.191171 0
1.520000 0.782000 1.191220 0
1.521000 0.782000 1.191269 0
1.522000 0.782000 1.191318 0
1.523000 0.783000 1.191367 0
1.524000 0.784000 1.191415 0
1.525000 0.785000 1.191464 0
1.526000 0.785000 1.191512 0
1.527000 0.786000 1.191560 0
1.528000 0.787000 1.191609 0
1.529000 0.788000 1.191657 0
1.530000 0.789000 1.191704 0
1.531000 0.789000 1.191752 0
1.532000 0.790000 1.191800 0
1.533000 0.790000 1.191847 0
1.534000 0.791000 1.191894 0
1.535000 0.792000 1.191941 0
1.536000 0.792000 1.191988 0
1.537000 0.793000 1.192035 0
1.538000 0.793000 1.192082 0
1.539000 0.794000 1.192129 0
1.540000 0.794000 1.192175 0
1.541000 0.795000 1.192222 0
1.542000 0.795000 1.192268 0
1.543000 0.795000 1.192314 0
1.544000 0.795000 1.192360 0
1.545000 0.795000 1.192406 0
1.546000 0.796000 1.192451 0
1.547000 0.797000 1.192497 0
1.548000 0.797000 1.192542 0
1.549000 0.797000 1.192587 0
1.550000 0.798000 1.192633 0
1.551000 0.798000 1.192678 0
1.552000 0.798000 1.192722 0
1.553000 0.798000 1.192767 0
1.554000 0.798000 1.192812 0
1.555000 0.799000 1.192856 0
1.556000 0.800000 1.192900 0
1.557000 0.801000 1.192945 0
1.558000 0.802000 1.192989 0
1.559000 0.802000 1.193033 0
1.560000 0.802000 1.193076 0
1.561000 0.802000 1.193120 0
1.562000 0.803000 1.193163 0
1.563000 0.804000 1.193207 0
1.564000 0.804000 1.193250 0
1.565000 0.804000 1.193293 0
1.566000 0.804000 1.193336 0
1.567000 0.805000 1.193379 0
1.568000 0.806000 1.193422 0
1.569000 0.807000 1.193464 0
1.570000 0.807000 1.193507 0
1.571000 0.808000 1.193549 0
1.572000 0.809000 1.193591 0
1.573000 0.809000 1.193633 0
1.574000 0.809000 1.193675 0
1.575000 0.809000 1.193717 0
1.576000 0.810000 1.193758 0
1.577000 0.810000 1.193800 0
1.578000 0.811000 1.193841 0
1.579000 0.811000 1.193882 0
1.580000 0.812000 1.193923 0
1.581000 0.812000 1.193964 0
1.582000 0.812000 1.194005 0
1.583000 0.813000 1.194046 0
1.584000 0.814000 1.194086 0
1.585000 0.814000 1.194127 0
1.586000 0.815000 1.194167 0
1.587000 0.815000 1.194207 0
1.588000 0.816000 1.194247 0
1.589000 0.817000 1.194287 0
1.590000 0.817000 1.194326 0
1.591000 0.818000 1.194366 0
1.592000 0.818000 1.194405 0
1.593000 0.818000 1.194445 0
1.594000 0.819000 1.194484 0
1.595000 0.820000 1.194523 0
1.596000 0.821000 1.194562 0
1.597000 0.821000 1.194600 0
1.598000 0.821000 1.194639 0
1.599000 0.821000 1.194677 0
1.600000 0.821000 1.194716 0
1.601000 0.822000 1.194754 0
1.602000 0.823000 1.194792 0
1.603000 0.824000 1.194830 0
1.604000 0.825000 1.194868 0
1.605000 0.826000 1.194905 0
1.606000 0.827000 1.194943 0
1.607000 0.828000 1.194980 0
1.608000 0.829000 1.195017 0
1.609000 0.829000 1.195055 0
1.610000 0.830000 1.195092 0
1.611000 0.831000 1.195128 0
1.612000 0.832000 1.195165 0
1.613000 0.832000 1.195202 0
1.614000 0.833000 1.195238 0
1.615000 0.834000 1.195274 0
1.616000 0.834000 1.195310 0
1.617000 0.834000 1.195346 0
1.618000 0.834000 1.195382 0
1.619000 0.834000 1.195418 0
1.620000 0.835000 1.195454 0
1.621000 0.835000 1.195489 0
1.622000 0.836000 1.195524 0
1.623000 0.837000 1.195560 0
1.624000 0.838000 1.195595 0
1.625000 0.839000 1.195630 0
1.626000 0.840000 1.195664 0
1.627000 0.841000 1.195699 0
1.628000 0.842000 1.195733 0
1.629000 0.843000 1.195768 0
1.630000 0.843000 1.195802 0
1.631000 0.844000 1.195836 0
1.632000 0.845000 1.195870 0
1.633000 0.846000 1.195904 0
1.634000 0.847000 1.195937 0
1.635000 0.847000 1.195971 0
1.636000 0.848000 1.196004 0
1.637000 0.848000 1.196038 0
1.638000 0.849000 1.196071 0
1.639000 0.850000 1.196104 0
1.640000 0.850000 1.196137 0
1.641000 0.850000 1.196169 0
1.642000 0.850000 1.196202 0
1.643000 0.850000 1.196234 0
1.644000 0.850000 1.196267 0
1.645000 0.851000 1.196299 0
1.646000 0.852000 1.196331 0
1.647000 0.853000 1.196363 0
1.648000 0.854000 1.196394 0
1.649000 0.854000 1.196426 0
1.650000 0.854000 1.196457 0
1.651000 0.855000 1.196489 0
1.652000 0.856000 1.196520 0
1.653000 0.856000 1.196551 0
1.654000 0.856000 1.196582 0
1.655000 0.857000 1.196613 0
1.656000 0.858000 1.196643 0
1.657000 0.859000 1.196674 0
1.658000 0.860000 1.196704 0
1.659000 0.860000 1.196734 0
1.660000 0.861000 1.196765 0
1.661000 0.861000 1.196794 0
1.662000 0.862000 1.196824 0
1.663000 0.863000 1.196854 0
1.664000 0.864000 1.196883 0
1.665000 0.864000 1.196913 0
1.666000 0.864000 1.196942 0
1.667000 0.864000 1.196971 0
1.668000 0.865000 1.197000 0
1.669000 0.865000 1.197029 0
1.670000 0.866000 1.197058 0
1.671000 0.866000 1.197086 0
1.672000 0.867000 1.197115 0
1.673000 0.868000 1.197143 0
1.674000 0.869000 1.197171 0
1.675000 0.870000 1.197199 0
1.676000 0.870000 1.197227 0
1.677000 0.871000 1.197255 0
1.678000 0.871000 1.197282 0
1.679000 0.871000 1.197310 0
1.680000 0.871000 1.197337 0
1.681000 0.872000 1.197364 0
1.682000 0.873000 1.197391 0
1.683000 0.873000 1.197418 0
1.684000 0.873000 1.197445 0
1.685000 0.874000 1.197472 0
1.686000 0.874000 1.197498 0
1.687000 0.874000 1.197525 0
1.688000 0.875000 1.197551 0
1.689000 0.876000 1.197577 0
1.690000 0.876000 1.197603 0
1.691000 0.876000 1.197629 0
1.692000 0.877000 1.197654 0
1.693000 0.878000 1.197680 0
1.694000 0.879000 1.197705 0
1.695000 0.879000 1.197730 0
1.696000 0.879000 1.197755 0
1.697000 0.880000 1.197780 0
1.698000 0.880000 1.197805 0
1.699000 0.880000 1.197830 0
1.700000 0.880000 1.197854 0
1.701000 0.880000 1.197879 0
1.702000 0.880000 1.197903 0
1.703000 0.880000 1.197927 0
1.704000 0.881000 1.197951 0
1.705000 0.882000 1.197975 0
1.706000 0.882000 1.197999 0
1.707000 0.883000 1.198022 0
1.708000 0.883000 1.198046 0
1.709000 0.884000 1.198069 0
1.710000 0.885000 1.198092 0
1.711000 0.885000 1.198115 0
1.712000 0.886000 1.198138 0
1.713000 0.887000 1.198161 0
1.714000 0.888000 1.198184 0
1.715000 0.889000 1.198206 0
1.716000 0.890000 1.198228 0
1.717000 0.891000 1.198250 0
1.718000 0.891000 1.198273 0
1.719000 0.892000 1.198294 0
1.720000 0.892000 1.198316 0
1.721000 0.892000 1.198338 0
1.722000 0.893000 1.198359 0
1.723000 0.893000 1.198381 0
1.724000 0.894000 1.198402 0
1.725000 0.894000 1.198423 0
1.726000 0.895000 1.198444 0
1.727000 0.896000 1.198465 0
1.728000 0.897000 1.198485 0
1.729000 0.897000 1.198506 0
1.730000 0.897000 1.198526 0
1.731000 0.898000 1.198546 0
1.732000 0.898000 1.198567 0
1.733000 0.898000 1.198586 0
1.734000 0.898000 1.198606 0
1.735000 0.898000 1.198626 0
1.736000 0.899000 1.198646 0
1.737000 0.899000 1.198665 0
1.738000 0.899000 1.198684 0
1.739000 0.899000 1.198703 0
1.740000 0.899000 1.198722 0
1.741000 0.900000 1.198741 0
1.742000 0.901000 1.198760 0
1.743000 0.902000 1.198778 0
1.744000 0.903000 1.198797 0
1.745000 0.904000 1.198815 0
1.746000 0.905000 1.198833 0
1.747000 0.905000 1.198851 0
1.748000 0.905000 1.198869 0
1.749000 0.906000 1.198887 0
1.750000 0.906000 1.198904 0
1.751000 0.906000 1.198922 0
1.752000 0.907000 1.198939 0
1.753000 0.908000 1.198956 0
1.754000 0.908000 1.198973 0
1.755000 0.909000 1.198990 0
1.756000 0.910000 1.199007 0
1.757000 0.910000 1.199024 0
1.758000 0.910000 1.199040 0
1.759000 0.911000 1.199056 0
1.760000 0.912000 1.199073 0
1.761000 0.912000 1.199089 0
1.762000 0.912000 1.199104 0
1.763000 0.912000 1.199120 0
1.764000 0.912000 1.199136 0
1.765000 0.912000 1.199151 0
1.766000 0.913000 1.199167 0
1.767000 0.913000 1.199182 0
1.768000 0.913000 1.199197 0
1.769000 0.914000 1.199212 0
1.770000 0.914000 1.199227 0
1.771000 0.914000 1.199241 0
1.772000 0.915000 1.199256 0
1.773000 0.915000 1.199270 0
1.774000 0.915000 1.199284 0
1.775000 0.915000 1.199299 0
1.776000 0.915000 1.199313 0
1.777000 0.915000 1.199326 0
1.778000 0.916000 1.199340 0
1.779000 0.916000 1.199354 0
1.780000 0.916000 1.199367 0
1.781000 0.917000 1.199380 0
1.782000 0.918000 1.199393 0
1.783000 0.918000 1.199406 0
1.784000 0.918000 1.199419 0
1.785000 0.918000 1.199432 0
1.786000 0.918000 1.199444 0
1.787000 0.918000 1.199457 0
1.788000 0.919000 1.199469 0
1.789000 0.920000 1.199481 0
1.790000 0.921000 1.199493 0
1.791000 0.921000 1.199505 0
1.792000 0.922000 1.199517 0
1.793000 0.922000 1.199528 0
1.794000 0.923000 1.199540 0
1.795000 0.924000 1.199551 0
1.796000 0.924000 1.199562 0
1.797000 0.925000 1.199573 0
1.798000 0.926000 1.199584 0
1.799000 0.927000 1.199595 0
1.800000 0.927000 1.199605 0
1.801000 0.928000 1.199616 0
1.802000 0.929000 1.199626 0
1.803000 0.930000 1.199636 0
1.804000 0.931000 1.199646 0
1.805000 0.931000 1.199656 0
1.806000 0.932000 1.199666 0
1.807000 0.932000 1.199676 0
1.808000 0.932000 1.199685 0
1.809000 0.932000 1.199694 0
1.810000 0.932000 1.199704 0
1.811000 0.933000 1.199713 0
1.812000 0.933000 1.199722 0
1.813000 0.933000 1.199730 0
1.814000 0.933000 1.199739 0
1.815000 0.934000 1.199747 0
1.816000 0.935000 1.199756 0
1.817000 0.936000 1.199764 0
1.818000 0.936000 1.199772 0
1.819000 0.936000 1.199780 0
1.820000 0.937000 1.199788 0
1.821000 0.938000 1.199795 0
1.822000 0.938000 1.199803 0
1.823000 0.938000 1.199810 0
1.824000 0.939000 1.199817 0
1.825000 0.939000 1.199825 0
1.826000 0.940000 1.199832 0
1.827000 0.940000 1.199838 0
1.828000 0.940000 1.199845 0
1.829000 0.940000 1.199852 0
1.830000 0.941000 1.199858 0
1.831000 0.942000 1.199864 0
1.832000 0.942000 1.199870 0
1.833000 0.943000 1.199876 0
1.834000 0.944000 1.199882 0
1.835000 0.945000 1.199888 0
1.836000 0.945000 1.199893 0
1.837000 0.945000 1.199899 0
1.838000 0.946000 1.199904 0
1.839000 0.946000 1.199909 0
1.840000 0.947000 1.199914 0
1.841000 0.948000 1.199919 0
1.842000 0.949000 1.199924 0
1.843000 0.949000 1.199928 0
1.844000 0.950000 1.199933 0
1.845000 0.950000 1.199937 0
1.846000 0.951000 1.199941 0
1.847000 0.951000 1.199945 0
1.848000 0.951000 1.199949 0
1.849000 0.951000 1.199953 0
1.850000 0.952000 1.199956 0
1.851000 0.953000 1.199960 0
1.852000 0.953000 1.199963 0
1.853000 0.953000 1.199966 0
1.854000 0.953000 1.199969 0
1.855000 0.953000 1.199972 0
1.856000 0.954000 1.199975 0
1.857000 0.954000 1.199977 0
1.858000 0.955000 1.199980 0
1.859000 0.955000 1.199982 0
1.860000 0.956000 1.199984 0
1.861000 0.956000 1.199986 0
1.862000 0.956000 1.199988 0
1.863000 0.957000 1.199990 0
1.864000 0.957000 1.199992 0
1.865000 0.958000 1.199993 0
1.866000 0.959000 1.199994 0
1.867000 0.959000 1.199996 0
1.868000 0.960000 1.199997 0
1.869000 0.961000 1.199997 0
1.870000 0.962000 1.199998 0
1.871000 0.962000 1.199999 0
1.872000 0.963000 1.199999 0
1.873000 0.964000 1.200000 0
1.874000 0.964000 1.200000 0
1.875000 0.965000 1.200000 0
1.876000 0.965000 1.200000 0
1.877000 0.965000 1.200000 0
1.878000 0.966000 1.199999 0
1.879000 0.967000 1.199999 0
1.880000 0.968000 1.199998 0
1.881000 0.969000 1.199997 0
1.882000 0.969000 1.199997 0
1.883000 0.970000 1.199996 0
1.884000 0.970000 1.199994 0
1.885000 0.970000 1.199993 0
1.886000 0.970000 1.199992 0
1.887000 0.970000 1.199990 0
1.888000 0.971000 1.199988 0
1.889000 0.971000 1.199986 0
1.890000 0.971000 1.199984 0
1.891000 0.971000 1.199982 0
1.892000 0.972000 1.199980 0
1.893000 0.972000 1.199977 0
1.894000 0.973000 1.199975 0
1.895000 0.974000 1.199972 0
1.896000 0.974000 1.199969 0
1.897000 0.975000 1.199966 0
1.898000 0.976000 1.199963 0
1.899000 0.977000 1.199960 0
1.900000 0.978000 1.199956 0
1.901000 0.978000 1.199953 0
1.902000 0.979000 1.199949 0
1.903000 0.980000 1.199945 0
1.904000 0.981000 1.199941 0
1.905000 0.981000 1.199937 0
1.906000 0.982000 1.199933 0
1.907000 0.983000 1.199928 0
1.908000 0.984000 1.199924 0
1.909000 0.984000 1.199919 0
1.910000 0.985000 1.199914 0
1.911000 0.985000 1.199909 0
1.912000 0.986000 1.199904 0
1.913000 0.986000 1.199899 0
1.914000 0.986000 1.199893 0
1.915000 0.987000 1.199888 0
1.916000 0.987000 1.199882 0
1.917000 0.987000 1.199876 0
1.918000 0.988000 1.199870 0
1.919000 0.989000 1.199864 0
1.920000 0.989000 1.199858 0
1.921000 0.989000 1.199852 0
1.922000 0.990000 1.199845 0
1.923000 0.990000 1.199838 0
1.924000 0.990000 1.199832 0
1.925000 0.990000 1.199825 0
1.926000 0.991000 1.199817 0
1.927000 0.992000 1.199810 0
1.928000 0.993000 1.199803 0
1.929000 0.993000 1.199795 0
1.930000 0.993000 1.199788 0
1.931000 0.993000 1.199780 0
1.932000 0.993000 1.199772 0
1.933000 0.993000 1.199764 0
1.934000 0.994000 1.199756 0
1.935000 0.995000 1.199747 0
1.936000 0.995000 1.199739 0
1.937000 0.996000 1.199730 0
1.938000 0.997000 1.199722 0
1.939000 0.998000 1.199713 0
1.940000 0.998000 1.199704 0
1.941000 0.998000 1.199694 0
1.942000 0.999000 1.199685 0
1.943000 0.999000 1.199676 0
1.944000 0.999000 1.199666 0
1.945000 0.999000 1.199656 0
1.946000 1.000000 1.199646 0
1.947000 1.001000 1.199636 0
1.948000 1.002000 1.199626 0
1.949000 1.003000 1.199616 0
1.950000 1.004000 1.199605 0
1.951000 1.005000 1.199595 0
1.952000 1.006000 1.199584 0
1.953000 1.006000 1.199573 0
1.954000 1.007000 1.199562 0
1.955000 1.007000 1.199551 0
1.956000 1.007000 1.199540 0
1.957000 1.007000 1.199528 0
1.958000 1.008000 1.199517 0
1.959000 1.009000 1.199505 0
1.960000 1.010000 1.199493 0
1.961000 1.011000 1.199481 0
1.962000 1.012000 1.199469 0
1.963000 1.012000 1.199457 0
1.964000 1.012000 1.199444 0
1.965000 1.013000 1.199432 0
1.966000 1.013000 1.199419 0
1.967000 1.013000 1.199406 0
1.968000 1.014000 1.199393 0
1.969000 1.014000 1.199380 0
1.970000 1.015000 1.199367 0
1.971000 1.015000 1.199354 0
1.972000 1.015000 1.199340 0
1.973000 1.016000 1.199326 0
1.974000 1.016000 1.199313 0
1.975000 1.017000 1.199299 0
1.976000 1.017000 1.199284 0
1.977000 1.018000 1.199270 0
1.978000 1.019000 1.199256 0
1.979000 1.020000 1.199241 0
1.980000 1.020000 1.199227 0
1.981000 1.020000 1.199212 0
1.982000 1.020000 1.199197 0
1.983000 1.020000 1.199182 0
1.984000 1.020000 1.199167 0
1.985000 1.020000 1.199151 0
1.986000 1.020000 1.199136 0
1.987000 1.020000 1.199120 0
1.988000 1.021000 1.199104 0
1.989000 1.022000 1.199089 0
1.990000 1.022000 1.199073 0
1.991000 1.022000 1.199056 0
1.992000 1.023000 1.199040 0
1.993000 1.023000 1.199024 0
1.994000 1.024000 1.199007 0
1.995000 1.025000 1.198990 0
1.996000 1.025000 1.198973 0
1.997000 1.025000 1.198956 0
1.998000 1.025000 1.198939 0
1.999000 1.025000 1.198922 0
2.000000 1.025000 1.198904 0
2.001000 1.026000 1.198887 0
2.002000 1.026000 1.198869 0
2.003000 1.026000 1.198851 0
2.004000 1.027000 1.198833 0
2.005000 1.027000 1.198815 0
2.006000 1.027000 1.198797 0
2.007000 1.028000 1.198778 0
2.008000 1.028000 1.198760 0
2.009000 1.028000 1.198741 0
2.010000 1.028000 1.198722 0
2.011000 1.028000 1.198703 0
2.012000 1.028000 1.198684 0
2.013000 1.028000 1.198665 0
2.014000 1.029000 1.198646 0
2.015000 1.030000 1.198626 0
2.016000 1.031000 1.198606 0
2.017000 1.031000 1.198586 0
2.018000 1.032000 1.198567 0
2.019000 1.033000 1.198546 0
2.020000 1.033000 1.198526 0
2.021000 1.034000 1.198506 0
2.022000 1.035000 1.198485 0
2.023000 1.036000 1.198465 0
2.024000 1.036000 1.198444 0
2.025000 1.036000 1.198423 0
2.026000 1.037000 1.198402 0
2.027000 1.037000 1.198381 0
2.028000 1.037000 1.198359 0
2.029000 1.037000 1.198338 0
2.030000 1.038000 1.198316 0
2.031000 1.039000 1.198294 0
2.032000 1.039000 1.198273 0
2.033000 1.040000 1.198250 0
2.034000 1.040000 1.198228 0
2.035000 1.040000 1.198206 0
2.036000 1.040000 1.198184 0
2.037000 1.040000 1.198161 0
2.038000 1.041000 1.198138 0
2.039000 1.042000 1.198115 0
2.040000 1.042000 1.198092 0
2.041000 1.043000 1.198069 0
2.042000 1.043000 1.198046 0
2.043000 1.044000 1.198022 0
2.044000 1.044000 1.197999 0
2.045000 1.044000 1.197975 0
2.046000 1.045000 1.197951 0
2.047000 1.045000 1.197927 0
2.048000 1.046000 1.197903 0
2.049000 1.047000 1.197879 0
2.050000 1.048000 1.197854 0
2.051000 1.048000 1.197830 0
2.052000 1.049000 1.197805 0
2.053000 1.049000 1.197780 0
2.054000 1.050000 1.197755 0
2.055000 1.051000 1.197730 0
2.056000 1.052000 1.197705 0
2.057000 1.052000 1.197680 0
2.058000 1.053000 1.197654 0
2.059000 1.053000 1.197629 0
2.060000 1.054000 1.197603 0
2.061000 1.055000 1.197577 0
2.062000 1.056000 1.197551 0
2.063000 1.056000 1.197525 0
2.064000 1.057000 1.197498 0
2.065000 1.057000 1.197472 0
2.066000 1.057000 1.197445 0
2.067000 1.057000 1.197418 0
2.068000 1.057000 1.197391 0
2.069000 1.058000 1.197364 0
2.070000 1.058000 1.197337 0
2.071000 1.058000 1.197310 0
2.072000 1.058000 1.197282 0
2.073000 1.059000 1.197255 0
2.074000 1.060000 1.197227 0
2.075000 1.060000 1.197199 0
2.076000 1.060000 1.197171 0
2.077000 1.060000 1.197143 0
2.078000 1.060000 1.197115 0
2.079000 1.060000 1.197086 0
2.080000 1.060000 1.197058 0
2.081000 1.060000 1.197029 0
2.082000 1.060000 1.197000 0
2.083000 1.060000 1.196971 0
2.084000 1.061000 1.196942 0
2.085000 1.062000 1.196913 0
2.086000 1.062000 1.196883 0
2.087000 1.062000 1.196854 0
2.088000 1.062000 1.196824 0
2.089000 1.063000 1.196794 0
2.090000 1.064000 1.196765 0
2.091000 1.064000 1.196734 0
2.092000 1.064000 1.196704 0
2.093000 1.065000 1.196674 0
2.094000 1.065000 1.196643 0
2.095000 1.065000 1.196613 0
2.096000 1.066000 1.196582 0
2.097000 1.066000 1.196551 0
2.098000 1.067000 1.196520 0
2.099000 1.068000 1.196489 0
2.100000 1.068000 1.196457 0
2.101000 1.068000 1.196426 0
2.102000 1.069000 1.196394 0
2.103000 1.069000 1.196363 0
2.104000 1.070000 1.196331 0
2.105000 1.071000 1.196299 0
2.106000 1.071000 1.196267 0
2.107000 1.071000 1.196234 0
2.108000 1.072000 1.196202 0
2.109000 1.072000 1.196169 0
2.110000 1.073000 1.196137 0
2.111000 1.074000 1.196104 0
2.112000 1.074000 1.196071 0
2.113000 1.074000 1.196038 0
2.114000 1.074000 1.196004 0
2.115000 1.074000 1.195971 0
2.116000 1.075000 1.195937 0
2.117000 1.076000 1.195904 0
2.118000 1.076000 1.195870 0
2.119000 1.077000 1.195836 0
2.120000 1.077000 1.195802 0
2.121000 1.077000 1.195768 0
2.122000 1.078000 1.195733 0
2.123000 1.079000 1.195699 0
2.124000 1.080000 1.195664 0
2.125000 1.081000 1.195630 0
2.126000 1.082000 1.195595 0
2.127000 1.082000 1.195560 0
2.128000 1.082000 1.195524 0
2.129000 1.082000 1.195489 0
2.130000 1.082000 1.195454 0
2.131000 1.082000 1.195418 0
2.132000 1.082000 1.195382 0
2.133000 1.083000 1.195346 0
2.134000 1.084000 1.195310 0
2.135000 1.085000 1.195274 0
2.136000 1.086000 1.195238 0
2.137000 1.087000 1.195202 0
2.138000 1.088000 1.195165 0
2.139000 1.089000 1.195128 0
2.140000 1.090000 1.195092 0
2.141000 1.091000 1.195055 0
2.142000 1.091000 1.195017 0
2.143000 1.091000 1.194980 0
2.144000 1.091000 1.194943 0
2.145000 1.091000 1.194905 0
2.146000 1.091000 1.194868 0
2.147000 1.092000 1.194830 0
2.148000 1.092000 1.194792 0
2.149000 1.093000 1.194754 0
2.150000 1.094000 1.194716 0
2.151000 1.095000 1.194677 0
2.152000 1.096000 1.194639 0
2.153000 1.096000 1.194600 0
2.154000 1.096000 1.194562 0
2.155000 1.097000 1.194523 0
2.156000 1.098000 1.194484 0
2.157000 1.098000 1.194445 0
2.158000 1.099000 1.194405 0
2.159000 1.099000 1.194366 0
2.160000 1.099000 1.194326 0
2.161000 1.100000 1.194287 0
2.162000 1.100000 1.194247 0
2.163000 1.100000 1.194207 0
2.164000 1.101000 1.194167 0
2.165000 1.101000 1.194127 0
2.166000 1.101000 1.194086 0
2.167000 1.102000 1.194046 0
2.168000 1.102000 1.194005 0
2.169000 1.103000 1.193964 0
2.170000 1.103000 1.193923 0
2.171000 1.103000 1.193882 0
2.172000 1.103000 1.193841 0
2.173000 1.103000 1.193800 0
2.174000 1.104000 1.193758 0
2.175000 1.105000 1.193717 0
2.176000 1.106000 1.193675 0
2.177000 1.107000 1.193633 0
2.178000 1.107000 1.193591 0
2.179000 1.108000 1.193549 0
2.180000 1.108000 1.193507 0
2.181000 1.108000 1.193464 0
2.182000 1.108000 1.193422 0
2.183000 1.109000 1.193379 0
2.184000 1.109000 1.193336 0
2.185000 1.110000 1.193293 0
2.186000 1.111000 1.193250 0
2.187000 1.111000 1.193207 0
2.188000 1.112000 1.193163 0
2.189000 1.112000 1.193120 0
2.190000 1.112000 1.193076 0
2.191000 1.112000 1.193033 0
2.192000 1.112000 1.192989 0
2.193000 1.113000 1.192945 0
2.194000 1.114000 1.192900 0
2.195000 1.114000 1.192856 0
2.196000 1.115000 1.192812 0
2.197000 1.115000 1.192767 0
2.198000 1.115000 1.192722 0
2.199000 1.116000 1.192678 0
2.200000 1.116000 1.192633 0
2.201000 1.117000 1.192587 0
2.202000 1.118000 1.192542 0
2.203000 1.119000 1.192497 0
2.204000 1.120000 1.192451 0
2.205000 1.121000 1.192406 0
2.206000 1.122000 1.192360 0
2.207000 1.123000 1.192314 0
2.208000 1.124000 1.192268 0
2.209000 1.125000 1.192222 0
2.210000 1.126000 1.192175 0
2.211000 1.127000 1.192129 0
2.212000 1.127000 1.192082 0
2.213000 1.127000 1.192035 0
2.214000 1.127000 1.191988 0
2.215000 1.127000 1.191941 0
2.216000 1.127000 1.191894 0
2.217000 1.128000 1.191847 0
2.218000 1.129000 1.191800 0
2.219000 1.129000 1.191752 0
2.220000 1.130000 1.191704 0
2.221000 1.131000 1.191657 0
2.222000 1.132000 1.191609 0
2.223000 1.132000 1.191560 0
2.224000 1.132000 1.191512 0
2.225000 1.132000 1.191464 0
2.226000 1.133000 1.191415 0
2.227000 1.133000 1.191367 0
2.228000 1.134000 1.191318 0
2.229000 1.134000 1.191269 0
2.230000 1.134000 1.191220 0
2.231000 1.135000 1.191171 0
2.232000 1.136000 1.191122 0
2.233000 1.136000 1.191072 0
2.234000 1.137000 1.191023 0
2.235000 1.137000 1.190973 0
2.236000 1.138000 1.190923 0
2.237000 1.138000 1.190873 0
2.238000 1.138000 1.190823 0
2.239000 1.138000 1.190773 0
2.240000 1.138000 1.190722 0
2.241000 1.138000 1.190672 0
2.242000 1.138000 1.190621 0
2.243000 1.139000 1.190570 0
2.244000 1.139000 1.190520 0
2.245000 1.140000 1.190469 0
2.246000 1.141000 1.190417 0
2.247000 1.142000 1.190366 0
2.248000 1.142000 1.190315 0
2.249000 1.142000 1.190263 0
2.250000 1.143000 1.190211 0
2.251000 1.143000 1.190159 0
2.252000 1.143000 1.190107 0
2.253000 1.144000 1.190055 0
2.254000 1.145000 1.190003 0
2.255000 1.146000 1.189951 0
2.256000 1.147000 1.189898 0
2.257000 1.148000 1.189846 0
2.258000 1.148000 1.189793 0
2.259000 1.148000 1.189740 0
2.260000 1.148000 1.189687 0
2.261000 1.149000 1.189634 0
2.262000 1.149000 1.189580 0
2.263000 1.149000 1.189527 0
2.264000 1.149000 1.189473 0
2.265000 1.150000 1.189420 0
2.266000 1.150000 1.189366 0
2.267000 1.150000 1.189312 0
2.268000 1.151000 1.189258 0
2.269000 1.151000 1.189203 0
2.270000 1.151000 1.189149 0
2.271000 1.151000 1.189095 0
2.272000 1.151000 1.189040 0
2.273000 1.151000 1.188985 0
2.274000 1.152000 1.188930 0
2.275000 1.152000 1.188875 0
2.276000 1.152000 1.188820 0
2.277000 1.153000 1.188765 0
2.278000 1.153000 1.188709 0
2.279000 1.153000 1.188654 0
2.280000 1.154000 1.188598 0
2.281000 1.155000 1.188542 0
2.282000 1.156000 1.188486 0
2.283000 1.157000 1.188430 0
2.284000 1.157000 1.188374 0
2.285000 1.158000 1.188318 0
2.286000 1.158000 1.188261 0
2.287000 1.159000 1.188205 0
2.288000 1.160000 1.188148 0
2.289000 1.160000 1.188091 0
2.290000 1.161000 1.188034 0
2.291000 1.162000 1.187977 0
2.292000 1.163000 1.187919 0
2.293000 1.164000 1.187862 0
2.294000 1.164000 1.187804 0
2.295000 1.165000 1.187747 0
2.296000 1.166000 1.187689 0
2.297000 1.167000 1.187631 0
2.298000 1.168000 1.187573 0
2.299000 1.169000 1.187515 0
2.300000 1.170000 1.187456 0
2.301000 1.170000 1.187398 0
2.302000 1.171000 1.187339 0
2.303000 1.171000 1.187281 0
2.304000 1.172000 1.187222 0
2.305000 1.172000 1.187163 0
2.306000 1.173000 1.187104 0
2.307000 1.173000 1.187044 0
2.308000 1.174000 1.186985 0
2.309000 1.175000 1.186925 0
2.310000 1.176000 1.186866 0
2.311000 1.176000 1.186806 0
2.312000 1.177000 1.186746 0
2.313000 1.177000 1.186686 0
2.314000 1.177000 1.186626 0
2.315000 1.178000 1.186566 0
2.316000 1.179000 1.186505 0
2.317000 1.180000 1.186445 0
2.318000 1.180000 1.186384 0
2.319000 1.180000 1.186323 0
2.320000 1.180000 1.186262 0
2.321000 1.180000 1.186201 0
2.322000 1.180000 1.186140 0
2.323000 1.180000 1.186078 0
2.324000 1.180000 1.186017 0
2.325000 1.181000 1.185955 0
2.326000 1.181000 1.185894 0
2.327000 1.181000 1.185832 0
2.328000 1.181000 1.185770 0
2.329000 1.181000 1.185708 0
2.330000 1.181000 1.185645 0
2.331000 1.181000 1.185583 0
2.332000 1.182000 1.185520 0
2.333000 1.182000 1.185458 0
2.334000 1.183000 1.185395 0
2.335000 1.184000 1.185332 0
2.336000 1.184000 1.185269 0
2.337000 1.184000 1.185206 0
2.338000 1.185000 1.185142 0
2.339000 1.185000 1.185079 0
2.340000 1.185000 1.185015 0
2.341000 1.185000 1.184952 0
2.342000 0.000000 1.184888 1
2.343000 0.001000 1.184824 0
2.344000 0.001000 1.184760 0
2.345000 0.001000 1.184696 0
2.346000 0.002000 1.184631 0
2.347000 0.002000 1.184567 0
2.348000 0.002000 1.184502 0
2.349000 0.003000 1.184437 0
2.350000 0.003000 1.184373 0
2.351000 0.004000 1.184308 0
2.352000 0.004000 1.184243 0
2.353000 0.005000 1.184177 0
2.354000 0.005000 1.184112 0
2.355000 0.005000 1.184046 0
2.356000 0.006000 1.183981 0
2.357000 0.006000 1.183915 0
2.358000 0.007000 1.183849 0
2.359000 0.008000 1.183783 0
2.360000 0.008000 1.183717 0
2.361000 0.009000 1.183651 0
2.362000 0.009000 1.183584 0
2.363000 0.010000 1.183518 0
2.364000 0.011000 1.183451 0
2.365000 0.011000 1.183384 0
2.366000 0.011000 1.183317 0
2.367000 0.012000 1.183250 0
2.368000 0.013000 1.183183 0
2.369000 0.013000 1.183116 0
2.370000 0.013000 1.183048 0
2.371000 0.014000 1.182981 0
2.372000 0.015000 1.182913 0
2.373000 0.015000 1.182845 0
2.374000 0.015000 1.182777 0
2.375000 0.016000 1.182709 0
2.376000 0.016000 1.182641 0
2.377000 0.017000 1.182573 0
2.378000 0.018000 1.182504 0
2.379000 0.019000 1.182435 0
2.380000 0.019000 1.182367 0
2.381000 0.019000 1.182298 0
2.382000 0.020000 1.182229 0
2.383000 0.021000 1.182160 0
2.384000 0.021000 1.182091 0
2.385000 0.022000 1.182021 0
2.386000 0.023000 1.181952 0
2.387000 0.023000 1.181882 0
2.388000 0.023000 1.181812 0
2.389000 0.023000 1.181742 0
2.390000 0.024000 1.181672 0
2.391000 0.024000 1.181602 0
2.392000 0.025000 1.181532 0
2.393000 0.026000 1.181462 0
2.394000 0.026000 1.181391 0
2.395000 0.026000 1.181321 0
2.396000 0.027000 1.181250 0
2.397000 0.027000 1.181179 0
2.398000 0.027000 1.181108 0
2.399000 0.028000 1.181037 0
2.400000 0.028000 1.180965 0
2.401000 0.029000 1.180894 0
2.402000 0.029000 1.180822 0
2.403000 0.030000 1.180751 0
2.404000 0.030000 1.180679 0
2.405000 0.030000 1.180607 0
2.406000 0.031000 1.180535 0
2.407000 0.032000 1.180463 0
2.408000 0.033000 1.180391 0
2.409000 0.034000 1.180318 0
2.410000 0.035000 1.180246 0
2.411000 0.035000 1.180173 0
2.412000 0.036000 1.180100 0
2.413000 0.037000 1.180027 0
2.414000 0.038000 1.179954 0
2.415000 0.039000 1.179881 0
2.416000 0.040000 1.179808 0
2.417000 0.041000 1.179734 0
2.418000 0.041000 1.179661 0
2.419000 0.041000 1.179587 0
2.420000 0.041000 1.179513 0
2.421000 0.041000 1.179439 0
2.422000 0.041000 1.179365 0
2.423000 0.041000 1.179291 0
2.424000 0.042000 1.179217 0
2.425000 0.042000 1.179142 0
2.426000 0.043000 1.179068 0
2.427000 0.044000 1.178993 0
2.428000 0.044000 1.178918 0
2.429000 0.044000 1.178843 0
2.430000 0.044000 1.178768 0
2.431000 0.045000 1.178693 0
2.432000 0.046000 1.178618 0
2.433000 0.047000 1.178542 0
2.434000 0.047000 1.178467 0
2.435000 0.047000 1.178391 0
2.436000 0.048000 1.178315 0
2.437000 0.049000 1.178239 0
2.438000 0.049000 1.178163 0
2.439000 0.049000 1.178087 0
2.440000 0.049000 1.178011 0
2.441000 0.050000 1.177934 0
2.442000 0.050000 1.177858 0
2.443000 0.050000 1.177781 0
2.444000 0.050000 1.177704 0
2.445000 0.050000 1.177627 0
2.446000 0.051000 1.177550 0
2.447000 0.052000 1.177473 0
2.448000 0.053000 1.177396 0
2.449000 0.054000 1.177318 0
2.450000 0.055000 1.177241 0
2.451000 0.056000 1.177163 0
2.452000 0.056000 1.177085 0
2.453000 0.057000 1.177007 0
2.454000 0.057000 1.176929 0
2.455000 0.057000 1.176851 0
2.456000 0.058000 1.176773 0
2.457000 0.058000 1.176694 0
2.458000 0.058000 1.176616 0
2.459000 0.058000 1.176537 0
2.460000 0.059000 1.176458 0
2.461000 0.060000 1.176379 0
2.462000 0.061000 1.176300 0
2.463000 0.062000 1.176221 0
2.464000 0.063000 1.176142 0
2.465000 0.064000 1.176062 0
2.466000 0.065000 1.175983 0
2.467000 0.065000 1.175903 0
2.468000 0.065000 1.175823 0
2.469000 0.066000 1.175743 0
2.470000 0.067000 1.175663 0
2.471000 0.068000 1.175583 0
2.472000 0.069000 1.175503 0
2.473000 0.070000 1.175423 0
2.474000 0.070000 1.175342 0
2.475000 0.071000 1.175261 0
2.476000 0.072000 1.175181 0
2.477000 0.073000 1.175100 0
2.478000 0.074000 1.175019 0
2.479000 0.074000 1.174937 0
2.480000 0.074000 1.174856 0
2.481000 0.074000 1.174775 0
2.482000 0.075000 1.174693 0
2.483000 0.075000 1.174612 0
2.484000 0.075000 1.174530 0
2.485000 0.076000 1.174448 0
2.486000 0.076000 1.174366 0
2.487000 0.077000 1.174284 0
2.488000 0.077000 1.174202 0
2.489000 0.077000 1.174119 0
2.490000 0.077000 1.174037 0
2.491000 0.078000 1.173954 0
2.492000 0.078000 1.173871 0
2.493000 0.079000 1.173789 0
2.494000 0.080000 1.173706 0
2.495000 0.080000 1.173622 0
2.496000 0.080000 1.173539 0
2.497000 0.081000 1.173456 0
2.498000 0.081000 1.173372 0
2.499000 0.081000 1.173289 0
2.500000 0.081000 1.173205 0
2.501000 0.081000 1.173121 0
2.502000 0.082000 1.173037 0
2.503000 0.082000 1.172953 0
2.504000 0.082000 1.172869 0
2.505000 0.083000 1.172785 0
2.506000 0.083000 1.172700 0
2.507000 0.084000 1.172616 0
2.508000 0.085000 1.172531 0
2.509000 0.086000 1.172446 0
2.510000 0.087000 1.172361 0
2.511000 0.088000 1.172276 0
2.512000 0.089000 1.172191 0
2.513000 0.090000 1.172106 0
2.514000 0.091000 1.172020 0
2.515000 0.092000 1.171935 0
2.516000 0.093000 1.171849 0
2.517000 0.093000 1.171763 0
2.518000 0.093000 1.171677 0
2.519000 0.094000 1.171591 0
2.520000 0.095000 1.171505 0
2.521000 0.096000 1.171419 0
2.522000 0.097000 1.171333 0
2.523000 0.097000 1.171246 0
2.524000 0.097000 1.171160 0
2.525000 0.098000 1.171073 0
2.526000 0.098000 1.170986 0
2.527000 0.098000 1.170899 0
2.528000 0.099000 1.170812 0
2.529000 0.100000 1.170725 0
2.530000 0.100000 1.170637 0
2.531000 0.101000 1.170550 0
2.532000 0.101000 1.170462 0
2.533000 0.102000 1.170375 0
2.534000 0.102000 1.170287 0
2.535000 0.103000 1.170199 0
2.536000 0.103000 1.170111 0
2.537000 0.103000 1.170023 0
2.538000 0.104000 1.169934 0
2.539000 0.105000 1.169846 0
2.540000 0.106000 1.169757 0
2.541000 0.106000 1.169669 0
2.542000 0.106000 1.169580 0
2.543000 0.106000 1.169491 0
2.544000 0.107000 1.169402 0
2.545000 0.108000 1.169313 0
2.546000 0.108000 1.169224 0
2.547000 0.108000 1.169134 0
2.548000 0.109000 1.169045 0
2.549000 0.109000 1.168955 0
2.550000 0.109000 1.168866 0
2.551000 0.109000 1.168776 0
2.552000 0.109000 1.168686 0
2.553000 0.110000 1.168596 0
2.554000 0.110000 1.168506 0
2.555000 0.110000 1.168415 0
2.556000 0.110000 1.168325 0
2.557000 0.111000 1.168234 0
2.558000 0.112000 1.168144 0
2.559000 0.112000 1.168053 0
2.560000 0.113000 1.167962 0
2.561000 0.113000 1.167871 0
2.562000 0.113000 1.167780 0
2.563000 0.113000 1.167688 0
2.564000 0.113000 1.167597 0
2.565000 0.114000 1.167506 0
2.566000 0.115000 1.167414 0
2.567000 0.115000 1.167322 0
2.568000 0.116000 1.167230 0
2.569000 0.116000 1.167138 0
2.570000 0.116000 1.167046 0
2.571000 0.116000 1.166954 0
2.572000 0.116000 1.166862 0
2.573000 0.117000 1.166769 0
2.574000 0.117000 1.166677 0
2.575000 0.118000 1.166584 0
2.576000 0.119000 1.166491 0
2.577000 0.119000 1.166399 0
2.578000 0.119000 1.166306 0
2.579000 0.119000 1.166212 0
2.580000 0.120000 1.166119 0
2.581000 0.121000 1.166026 0
2.582000 0.121000 1.165932 0
2.583000 0.122000 1.165839 0
2.584000 0.122000 1.165745 0
2.585000 0.122000 1.165651 0
2.586000 0.123000 1.165557 0
2.587000 0.123000 1.165463 0
2.588000 0.123000 1.165369 0
2.589000 0.123000 1.165275 0
2.590000 0.123000 1.165180 0
2.591000 0.124000 1.165086 0
2.592000 0.124000 1.164991 0
2.593000 0.125000 1.164896 0
2.594000 0.125000 1.164802 0
2.595000 0.125000 1.164707 0
2.596000 0.126000 1.164611 0
2.597000 0.126000 1.164516 0
2.598000 0.126000 1.164421 0
2.599000 0.126000 1.164325 0
2.600000 0.127000 1.164230 0
2.601000 0.128000 1.164134 0
2.602000 0.128000 1.164038 0
2.603000 0.128000 1.163942 0
2.604000 0.129000 1.163846 0
2.605000 0.129000 1.163750 0
2.606000 0.129000 1.163654 0
2.607000 0.129000 1.163558 0
2.608000 0.130000 1.163461 0
2.609000 0.131000 1.163365 0
2.610000 0.131000 1.163268 0
2.611000 0.132000 1.163171 0
2.612000 0.133000 1.163074 0
2.613000 0.134000 1.162977 0
2.614000 0.134000 1.162880 0
2.615000 0.134000 1.162783 0
2.616000 0.135000 1.162685 0
2.617000 0.136000 1.162588 0
2.618000 0.137000 1.162490 0
2.619000 0.138000 1.162392 0
2.620000 0.139000 1.162294 0
2.621000 0.140000 1.162196 0
2.622000 0.140000 1.162098 0
2.623000 0.141000 1.162000 0
2.624000 0.141000 1.161902 0
2.625000 0.142000 1.161803 0
2.626000 0.143000 1.161705 0
2.627000 0.143000 1.161606 0
2.628000 0.143000 1.161507 0
2.629000 0.143000 1.161409 0
2.630000 0.143000 1.161310 0
2.631000 0.143000 1.161210 0
2.632000 0.143000 1.161111 0
2.633000 0.144000 1.161012 0
2.634000 0.145000 1.160912 0
2.635000 0.145000 1.160813 0
2.636000 0.145000 1.160713 0
2.637000 0.145000 1.160613 0
2.638000 0.145000 1.160514 0
2.639000 0.145000 1.160414 0
2.640000 0.145000 1.160313 0
2.641000 0.146000 1.160213 0
2.642000 0.147000 1.160113 0
2.643000 0.148000 1.160012 0
2.644000 0.149000 1.159912 0
2.645000 0.149000 1.159811 0
2.646000 0.149000 1.159710 0
2.647000 0.150000 1.159609 0
2.648000 0.150000 1.159508 0
2.649000 0.150000 1.159407 0
2.650000 0.151000 1.159306 0
2.651000 0.151000 1.159205 0
2.652000 0.151000 1.159103 0
2.653000 0.151000 1.159002 0
2.654000 0.152000 1.158900 0
2.655000 0.152000 1.158798 0
2.656000 0.153000 1.158696 0
2.657000 0.154000 1.158594 0
2.658000 0.154000 1.158492 0
2.659000 0.155000 1.158390 0
2.660000 0.155000 1.158287 0
2.661000 0.155000 1.158185 0
2.662000 0.156000 1.158082 0
2.663000 0.157000 1.157980 0
2.664000 0.157000 1.157877 0
2.665000 0.157000 1.157774 0
2.666000 0.157000 1.157671 0
2.667000 0.158000 1.157568 0
2.668000 0.158000 1.157465 0
2.669000 0.159000 1.157361 0
2.670000 0.159000 1.157258 0
2.671000 0.159000 1.157154 0
2.672000 0.160000 1.157050 0
2.673000 0.160000 1.156947 0
2.674000 0.160000 1.156843 0
2.675000 0.160000 1.156739 0
2.676000 0.160000 1.156635 0
2.677000 0.161000 1.156530 0
2.678000 0.162000 1.156426 0
2.679000 0.163000 1.156322 0
2.680000 0.164000 1.156217 0
2.681000 0.165000 1.156112 0
2.682000 0.165000 1.156007 0
2.683000 0.165000 1.155903 0
2.684000 0.165000 1.155798 0
2.685000 0.165000 1.155692 0
2.686000 0.165000 1.155587 0
2.687000 0.166000 1.155482 0
2.688000 0.167000 1.155376 0
2.689000 0.168000 1.155271 0
2.690000 0.168000 1.155165 0
2.691000 0.169000 1.155059 0
2.692000 0.169000 1.154954 0
2.693000 0.170000 1.154848 0
2.694000 0.171000 1.154742 0
2.695000 0.172000 1.154635 0
2.696000 0.173000 1.154529 0
2.697000 0.174000 1.154423 0
2.698000 0.174000 1.154316 0
2.699000 0.175000 1.154209 0
2.700000 0.175000 1.154103 0
2.701000 0.176000 1.153996 0
2.702000 0.177000 1.153889 0
2.703000 0.177000 1.153782 0
2.704000 0.178000 1.153675 0
2.705000 0.179000 1.153567 0
2.706000 0.179000 1.153460 0
2.707000 0.179000 1.153352 0
2.708000 0.180000 1.153245 0
2.709000 0.181000 1.153137 0
2.710000 0.181000 1.153029 0
2.711000 0.181000 1.152921 0
2.712000 0.181000 1.152813 0
2.713000 0.182000 1.152705 0
2.714000 0.182000 1.152597 0
2.715000 0.182000 1.152489 0
2.716000 0.183000 1.152380 0
2.717000 0.183000 1.152271 0
2.718000 0.184000 1.152163 0
2.719000 0.185000 1.152054 0
2.720000 0.185000 1.151945 0
2.721000 0.185000 1.151836 0
2.722000 0.186000 1.151727 0
2.723000 0.187000 1.151618 0
2.724000 0.188000 1.151508 0
2.725000 0.189000 1.151399 0
2.726000 0.189000 1.151289 0
2.727000 0.190000 1.151180 0
2.728000 0.190000 1.151070 0
2.729000 0.191000 1.150960 0
2.730000 0.191000 1.150850 0
2.731000 0.191000 1.150740 0
2.732000 0.191000 1.150630 0
2.733000 0.191000 1.150520 0
2.734000 0.191000 1.150409 0
2.735000 0.192000 1.150299 0
2.736000 0.193000 1.150188 0
2.737000 0.193000 1.150078 0
2.738000 0.193000 1.149967 0
2.739000 0.193000 1.149856 0
2.740000 0.194000 1.149745 0
2.741000 0.195000 1.149634 0
2.742000 0.195000 1.149523 0
2.743000 0.196000 1.149411 0
2.744000 0.197000 1.149300 0
2.745000 0.197000 1.149188 0
2.746000 0.198000 1.149077 0
2.747000 0.199000 1.148965 0
2.748000 0.200000 1.148853 0
2.749000 0.201000 1.148741 0
2.750000 0.201000 1.148629 0
2.751000 0.202000 1.148517 0
2.752000 0.202000 1.148405 0
2.753000 0.202000 1.148292 0
2.754000 0.202000 1.148180 0
2.755000 0.203000 1.148067 0
2.756000 0.203000 1.147954 0
2.757000 0.203000 1.147842 0
2.758000 0.204000 1.147729 0
2.759000 0.205000 1.147616 0
2.760000 0.205000 1.147503 0
2.761000 0.206000 1.147389 0
2.762000 0.206000 1.147276 0
2.763000 0.207000 1.147163 0
2.764000 0.208000 1.147049 0
2.765000 0.208000 1.146936 0
2.766000 0.208000 1.146822 0
2.767000 0.209000 1.146708 0
2.768000 0.210000 1.146594 0
2.769000 0.210000 1.146480 0
2.770000 0.210000 1.146366 0
2.771000 0.210000 1.146252 0
2.772000 0.211000 1.146137 0
2.773000 0.211000 1.146023 0
2.774000 0.212000 1.145908 0
2.775000 0.212000 1.145794 0
2.776000 0.212000 1.145679 0
2.777000 0.212000 1.145564 0
2.778000 0.213000 1.145449 0
2.779000 0.214000 1.145334 0
2.780000 0.215000 1.145219 0
2.781000 0.215000 1.145104 0
2.782000 0.215000 1.144988 0
2.783000 0.216000 1.144873 0
2.784000 0.217000 1.144757 0
2.785000 0.217000 1.144642 0
2.786000 0.218000 1.144526 0
2.787000 0.219000 1.144410 0
2.788000 0.219000 1.144294 0
2.789000 0.220000 1.144178 0
2.790000 0.221000 1.144062 0
2.791000 0.222000 1.143946 0
2.792000 0.223000 1.143829 0
2.793000 0.223000 1.143713 0
2.794000 0.224000 1.143596 0
2.795000 0.224000 1.143479 0
2.796000 0.224000 1.143363 0
2.797000 0.225000 1.143246 0
2.798000 0.226000 1.143129 0
2.799000 0.226000 1.143012 0
2.800000 0.227000 1.142895 0
2.801000 0.228000 1.142777 0
2.802000 0.228000 1.142660 0
2.803000 0.228000 1.142542 0
2.804000 0.228000 1.142425 0
2.805000 0.228000 1.142307 0
2.806000 0.229000 1.142189 0
2.807000 0.230000 1.142071 0
2.808000 0.230000 1.141953 0
2.809000 0.231000 1.141835 0
2.810000 0.232000 1.141717 0
2.811000 0.233000 1.141599 0
2.812000 0.234000 1.141481 0
2.813000 0.234000 1.141362 0
2.814000 0.234000 1.141244 0
2.815000 0.235000 1.141125 0
2.816000 0.236000 1.141006 0
2.817000 0.236000 1.140887 0
2.818000 0.237000 1.140768 0
2.819000 0.238000 1.140649 0
2.820000 0.238000 1.140530 0
2.821000 0.238000 1.140411 0
2.822000 0.239000 1.140291 0
2.823000 0.240000 1.140172 0
2.824000 0.241000 1.140052 0
2.825000 0.241000 1.139933 0
2.826000 0.241000 1.139813 0
2.827000 0.241000 1.139693 0
2.828000 0.242000 1.139573 0
2.829000 0.243000 1.139453 0
2.830000 0.244000 1.139333 0
2.831000 0.245000 1.139213 0
2.832000 0.245000 1.139092 0
2.833000 0.245000 1.138972 0
2.834000 0.245000 1.138851 0
2.835000 0.246000 1.138731 0
2.836000 0.247000 1.138610 0
2.837000 0.247000 1.138489 0
2.838000 0.248000 1.138368 0
2.839000 0.248000 1.138247 0
2.840000 0.248000 1.138126 0
2.841000 0.248000 1.138005 0
2.842000 0.248000 1.137883 0
2.843000 0.249000 1.137762 0
2.844000 0.249000 1.137641 0
2.845000 0.250000 1.137519 0
2.846000 0.251000 1.137397 0
2.847000 0.252000 1.137275 0
2.848000 0.253000 1.137154 0
2.849000 0.254000 1.137032 0
2.850000 0.254000 1.136909 0
2.851000 0.254000 1.136787 0
2.852000 0.254000 1.136665 0
2.853000 0.255000 1.136543 0
2.854000 0.255000 1.136420 0
2.855000 0.256000 1.136298 0
2.856000 0.257000 1.136175 0
2.857000 0.257000 1.136052 0
2.858000 0.257000 1.135929 0
2.859000 0.257000 1.135806 0
2.860000 0.258000 1.135683 0
2.861000 0.258000 1.135560 0
2.862000 0.258000 1.135437 0
2.863000 0.258000 1.135314 0
2.864000 0.258000 1.135190 0
2.865000 0.259000 1.135067 0
2.866000 0.259000 1.134943 0
2.867000 0.259000 1.134819 0
2.868000 0.260000 1.134695 0
2.869000 0.261000 1.134572 0
2.870000 0.261000 1.134448 0
2.871000 0.262000 1.134323 0
2.872000 0.263000 1.134199 0
2.873000 0.263000 1.134075 0
2.874000 0.263000 1.133951 0
2.875000 0.264000 1.133826 0
2.876000 0.264000 1.133702 0
2.877000 0.265000 1.133577 0
2.878000 0.265000 1.133452 0
2.879000 0.265000 1.133327 0
2.880000 0.265000 1.133202 0
2.881000 0.265000 1.133077 0
2.882000 0.266000 1.132952 0
2.883000 0.267000 1.132827 0
2.884000 0.267000 1.132702 0
2.885000 0.267000 1.132576 0
2.886000 0.267000 1.132451 0
2.887000 0.268000 1.132325 0
2.888000 0.268000 1.132200 0
2.889000 0.269000 1.132074 0
2.890000 0.270000 1.131948 0
2.891000 0.270000 1.131822 0
2.892000 0.270000 1.131696 0
2.893000 0.270000 1.131570 0
2.894000 0.270000 1.131443 0
2.895000 0.271000 1.131317 0
2.896000 0.272000 1.131191 0
2.897000 0.272000 1.131064 0
2.898000 0.272000 1.130938 0
2.899000 0.272000 1.130811 0
2.900000 0.273000 1.130684 0
2.901000 0.274000 1.130557 0
2.902000 0.274000 1.130430 0
2.903000 0.275000 1.130303 0
2.904000 0.275000 1.130176 0
2.905000 0.275000 1.130049 0
2.906000 0.275000 1.129921 0
2.907000 0.276000 1.129794 0
2.908000 0.276000 1.129667 0
2.909000 0.276000 1.129539 0
2.910000 0.276000 1.129411 0
2.911000 0.277000 1.129283 0
2.912000 0.277000 1.129156 0
2.913000 0.277000 1.129028 0
2.914000 0.277000 1.128899 0
2.915000 0.277000 1.128771 0
2.916000 0.278000 1.128643 0
2.917000 0.278000 1.128515 0
2.918000 0.279000 1.128386 0
2.919000 0.279000 1.128258 0
2.920000 0.280000 1.128129 0
2.921000 0.281000 1.128000 0
2.922000 0.282000 1.127872 0
2.923000 0.282000 1.127743 0
2.924000 0.282000 1.127614 0
2.925000 0.283000 1.127485 0
2.926000 0.284000 1.127356 0
2.927000 0.284000 1.127226 0
2.928000 0.285000 1.127097 0
2.929000 0.286000 1.126968 0
2.930000 0.286000 1.126838 0
2.931000 0.286000 1.126709 0
2.932000 0.287000 1.126579 0
2.933000 0.288000 1.126449 0
2.934000 0.288000 1.126319 0
2.935000 0.289000 1.126189 0
2.936000 0.289000 1.126059 0
2.937000 0.290000 1.125929 0
2.938000 0.290000 1.125799 0
2.939000 0.290000 1.125669 0
2.940000 0.290000 1.125538 0
2.941000 0.291000 1.125408 0
2.942000 0.292000 1.125277 0
2.943000 0.293000 1.125147 0
2.944000 0.293000 1.125016 0
2.945000 0.293000 1.124885 0
2.946000 0.293000 1.124754 0
2.947000 0.293000 1.124623 0
2.948000 0.293000 1.124492 0
2.949000 0.293000 1.124361 0
2.950000 0.293000 1.124230 0
2.951000 0.293000 1.124098 0
2.952000 0.293000 1.123967 0
2.953000 0.293000 1.123835 0
2.954000 0.294000 1.123704 0
2.955000 0.295000 1.123572 0
2.956000 0.295000 1.123440 0
2.957000 0.295000 1.123308 0
2.958000 0.296000 1.123176 0
2.959000 0.297000 1.123044 0
2.960000 0.298000 1.122912 0
2.961000 0.299000 1.122780 0
2.962000 0.300000 1.122648 0
2.963000 0.301000 1.122515 0
2.964000 0.301000 1.122383 0
2.965000 0.302000 1.122250 0
2.966000 0.302000 1.122118 0
2.967000 0.302000 1.121985 0
2.968000 0.303000 1.121852 0
2.969000 0.303000 1.121719 0
2.970000 0.304000 1.121586 0
2.971000 0.304000 1.121453 0
2.972000 0.305000 1.121320 0
2.973000 0.306000 1.121187 0
2.974000 0.306000 1.121053 0
2.975000 0.307000 1.120920 0
2.976000 0.307000 1.120786 0
2.977000 0.308000 1.120653 0
2.978000 0.308000 1.120519 0
2.979000 0.309000 1.120385 0
2.980000 0.309000 1.120251 0
2.981000 0.310000 1.120118 0
2.982000 0.310000 1.119984 0
2.983000 0.311000 1.119849 0
2.984000 0.311000 1.119715 0
2.985000 0.312000 1.119581 0
2.986000 0.312000 1.119447 0
2.987000 0.312000 1.119312 0
2.988000 0.312000 1.119178 0
2.989000 0.312000 1.119043 0
2.990000 0.313000 1.118908 0
2.991000 0.313000 1.118774 0
2.992000 0.313000 1.118639 0
2.993000 0.313000 1.118504 0
2.994000 0.314000 1.118369 0
2.995000 0.314000 1.118234 0
2.996000 0.315000 1.118099 0
2.997000 0.315000 1.117963 0
2.998000 0.315000 1.117828 0
2.999000 0.315000 1.117693 0
3.000000 0.315000 1.117557 0
3.001000 0.315000 1.117421 0
3.002000 0.316000 1.117286 0
3.003000 0.316000 1.117150 0
3.004000 0.317000 1.117014 0
3.005000 0.317000 1.116878 0
3.006000 0.317000 1.116742 0
3.007000 0.317000 1.116606 0
3.008000 0.318000 1.116470 0
3.009000 0.319000 1.116334 0
3.010000 0.319000 1.116197 0
3.011000 0.319000 1.116061 0
3.012000 0.319000 1.115925 0
3.013000 0.319000 1.115788 0
3.014000 0.319000 1.115651 0
3.015000 0.320000 1.115515 0
3.016000 0.320000 1.115378 0
3.017000 0.321000 1.115241 0
3.018000 0.321000 1.115104 0
3.019000 0.321000 1.114967 0
3.020000 0.322000 1.114830 0
3.021000 0.322000 1.114692 0
3.022000 0.323000 1.114555 0
3.023000 0.323000 1.114418 0
3.024000 0.323000 1.114280 0
3.025000 0.323000 1.114143 0
3.026000 0.323000 1.114005 0
3.027000 0.324000 1.113867 0
3.028000 0.325000 1.113730 0
3.029000 0.326000 1.113592 0
3.030000 0.326000 1.113454 0
3.031000 0.326000 1.113316 0
3.032000 0.326000 1.113178 0
3.033000 0.326000 1.113039 0
3.034000 0.326000 1.112901 0
3.035000 0.326000 1.112763 0
3.036000 0.327000 1.112624 0
3.037000 0.327000 1.112486 0
3.038000 0.327000 1.112347 0
3.039000 0.327000 1.112209 0
3.040000 0.327000 1.112070 0
3.041000 0.328000 1.111931 0
3.042000 0.329000 1.111792 0
3.043000 0.329000 1.111653 0
3.044000 0.330000 1.111514 0
3.045000 0.330000 1.111375 0
3.046000 0.331000 1.111236 0
3.047000 0.332000 1.111097 0
3.048000 0.333000 1.110957 0
3.049000 0.333000 1.110818 0
3.050000 0.333000 1.110678 0
3.051000 0.333000 1.110539 0
3.052000 0.334000 1.110399 0
3.053000 0.334000 1.110259 0
3.054000 0.335000 1.110119 0
3.055000 0.336000 1.109980 0
3.056000 0.336000 1.109840 0
3.057000 0.337000 1.109700 0
3.058000 0.338000 1.109559 0
3.059000 0.338000 1.109419 0
3.060000 0.338000 1.109279 0
3.061000 0.339000 1.109139 0
3.062000 0.339000 1.108998 0
3.063000 0.340000 1.108858 0
3.064000 0.341000 1.108717 0
3.065000 0.342000 1.108576 0
3.066000 0.342000 1.108436 0
3.067000 0.343000 1.108295 0
3.068000 0.344000 1.108154 0
3.069000 0.344000 1.108013 0
3.070000 0.345000 1.107872 0
3.071000 0.345000 1.107731 0
3.072000 0.346000 1.107589 0
3.073000 0.347000 1.107448 0
3.074000 0.348000 1.107307 0
3.075000 0.349000 1.107165 0
3.076000 0.350000 1.107024 0
3.077000 0.350000 1.106882 0
3.078000 0.351000 1.106741 0
3.079000 0.351000 1.106599 0
3.080000 0.351000 1.106457 0
3.081000 0.351000 1.106315 0
3.082000 0.352000 1.106173 0
3.083000 0.353000 1.106031 0
3.084000 0.354000 1.105889 0
3.085000 0.355000 1.105747 0
3.086000 0.356000 1.105605 0
3.087000 0.357000 1.105462 0
3.088000 0.358000 1.105320 0
3.089000 0.359000 1.105177 0
3.090000 0.360000 1.105035 0
3.091000 0.360000 1.104892 0
3.092000 0.360000 1.104750 0
3.093000 0.361000 1.104607 0
3.094000 0.362000 1.104464 0
3.095000 0.363000 1.104321 0
3.096000 0.363000 1.104178 0
3.097000 0.364000 1.104035 0
3.098000 0.364000 1.103892 0
3.099000 0.364000 1.103749 0
3.100000 0.364000 1.103605 0
3.101000 0.364000 1.103462 0
3.102000 0.364000 1.103319 0
3.103000 0.364000 1.103175 0
3.104000 0.365000 1.103032 0
3.105000 0.365000 1.102888 0
3.106000 0.365000 1.102744 0
3.107000 0.365000 1.102600 0
3.108000 0.366000 1.102457 0
3.109000 0.366000 1.102313 0
3.110000 0.366000 1.102169 0
3.111000 0.367000 1.102025 0
3.112000 0.368000 1.101880 0
3.113000 0.368000 1.101736 0
3.114000 0.369000 1.101592 0
3.115000 0.370000 1.101448 0
3.116000 0.370000 1.101303 0
3.117000 0.370000 1.101159 0
3.118000 0.370000 1.101014 0
3.119000 0.371000 1.100869 0
3.120000 0.371000 1.100725 0
3.121000 0.371000 1.100580 0
3.122000 0.372000 1.100435 0
3.123000 0.372000 1.100290 0
3.124000 0.373000 1.100145 0
3.125000 0.373000 1.100000 0
3.126000 0.374000 1.099855 0
3.127000 0.374000 1.099710 0
3.128000 0.375000 1.099564 0
3.129000 0.375000 1.099419 0
3.130000 0.375000 1.099274 0
3.131000 0.375000 1.099128 0
3.132000 0.375000 1.098983 0
3.133000 0.376000 1.098837 0
3.134000 0.376000 1.098691 0
3.135000 0.377000 1.098545 0
3.136000 0.377000 1.098400 0
3.137000 0.378000 1.098254 0
3.138000 0.378000 1.098108 0
3.139000 0.378000 1.097962 0
3.140000 0.379000 1.097816 0
3.141000 0.380000 1.097669 0
3.142000 0.381000 1.097523 0
3.143000 0.381000 1.097377 0
3.144000 0.381000 1.097230 0
3.145000 0.381000 1.097084 0
3.146000 0.382000 1.096937 0
3.147000 0.383000 1.096791 0
3.148000 0.384000 1.096644 0
3.149000 0.384000 1.096498 0
3.150000 0.384000 1.096351 0
3.151000 0.384000 1.096204 0
3.152000 0.384000 1.096057 0
3.153000 0.385000 1.095910 0
3.154000 0.385000 1.095763 0
3.155000 0.386000 1.095616 0
3.156000 0.386000 1.095469 0
3.157000 0.386000 1.095321 0
3.158000 0.387000 1.095174 0
3.159000 0.388000 1.095027 0
3.160000 0.389000 1.094879 0
3.161000 0.390000 1.094732 0
3.162000 0.390000 1.094584 0
3.163000 0.390000 1.094436 0
3.164000 0.390000 1.094289 0
3.165000 0.390000 1.094141 0
3.166000 0.391000 1.093993 0
3.167000 0.392000 1.093845 0
3.168000 0.393000 1.093697 0
3.169000 0.394000 1.093549 0
3.170000 0.394000 1.093401 0
3.171000 0.394000 1.093253 0
3.172000 0.395000 1.093104 0
3.173000 0.396000 1.092956 0
3.174000 0.397000 1.092808 0
3.175000 0.398000 1.092659 0
3.176000 0.398000 1.092511 0
3.177000 0.398000 1.092362 0
3.178000 0.398000 1.092213 0
3.179000 0.399000 1.092065 0
3.180000 0.400000 1.091916 0
3.181000 0.400000 1.091767 0
3.182000 0.401000 1.091618 0
3.183000 0.401000 1.091469 0
3.184000 0.401000 1.091320 0
3.185000 0.402000 1.091171 0
3.186000 0.402000 1.091022 0
3.187000 0.403000 1.090873 0
3.188000 0.404000 1.090723 0
3.189000 0.405000 1.090574 0
3.190000 0.405000 1.090425 0
3.191000 0.405000 1.090275 0
3.192000 0.406000 1.090126 0
3.193000 0.406000 1.089976 0
3.194000 0.407000 1.089826 0
3.195000 0.408000 1.089677 0
3.196000 0.408000 1.089527 0
3.197000 0.408000 1.089377 0
3.198000 0.409000 1.089227 0
3.199000 0.409000 1.089077 0
3.200000 0.409000 1.088927 0
3.201000 0.409000 1.088777 0
3.202000 0.409000 1.088627 0
3.203000 0.409000 1.088477 0
3.204000 0.410000 1.088326 0
3.205000 0.410000 1.088176 0
3.206000 0.411000 1.088025 0
3.207000 0.412000 1.087875 0
3.208000 0.412000 1.087724 0
3.209000 0.412000 1.087574 0
3.210000 0.412000 1.087423 0
3.211000 0.412000 1.087272 0
3.212000 0.413000 1.087122 0
3.213000 0.414000 1.086971 0
3.214000 0.414000 1.086820 0
3.215000 0.414000 1.086669 0
3.216000 0.414000 1.086518 0
3.217000 0.415000 1.086367 0
3.218000 0.416000 1.086216 0
3.219000 0.417000 1.086064 0
3.220000 0.417000 1.085913 0
3.221000 0.417000 1.085762 0
3.222000 0.417000 1.085610 0
3.223000 0.418000 1.085459 0
3.224000 0.418000 1.085307 0
3.225000 0.418000 1.085156 0
3.226000 0.418000 1.085004 0
3.227000 0.418000 1.084853 0
3.228000 0.418000 1.084701 0
3.229000 0.419000 1.084549 0
3.230000 0.419000 1.084397 0
3.231000 0.420000 1.084245 0
3.232000 0.420000 1.084093 0
3.233000 0.420000 1.083941 0
3.234000 0.420000 1.083789 0
3.235000 0.420000 1.083637 0
3.236000 0.421000 1.083485 0
3.237000 0.421000 1.083332 0
3.238000 0.422000 1.083180 0
3.239000 0.422000 1.083028 0
3.240000 0.423000 1.082875 0
3.241000 0.424000 1.082723 0
3.242000 0.425000 1.082570 0
3.243000 0.425000 1.082417 0
3.244000 0.425000 1.082265 0
3.245000 0.426000 1.082112 0
3.246000 0.426000 1.081959 0
3.247000 0.426000 1.081806 0
3.248000 0.426000 1.081653 0
3.249000 0.426000 1.081500 0
3.250000 0.426000 1.081347 0
3.251000 0.426000 1.081194 0
3.252000 0.426000 1.081041 0
3.253000 0.426000 1.080888 0
3.254000 0.427000 1.080735 0
3.255000 0.428000 1.080581 0
3.256000 0.429000 1.080428 0
3.257000 0.430000 1.080274 0
3.258000 0.431000 1.080121 0
3.259000 0.431000 1.079967 0
3.260000 0.431000 1.079814 0
3.261000 0.431000 1.079660 0
3.262000 0.432000 1.079506 0
3.263000 0.433000 1.079353 0
3.264000 0.434000 1.079199 0
3.265000 0.435000 1.079045 0
3.266000 0.435000 1.078891 0
3.267000 0.436000 1.078737 0
3.268000 0.437000 1.078583 0
3.269000 0.437000 1.078429 0
3.270000 0.437000 1.078275 0
3.271000 0.438000 1.078121 0
3.272000 0.439000 1.077966 0
3.273000 0.439000 1.077812 0
3.274000 0.440000 1.077658 0
3.275000 0.441000 1.077503 0
3.276000 0.441000 1.077349 0
3.277000 0.441000 1.077194 0
3.278000 0.441000 1.077039 0
3.279000 0.441000 1.076885 0
3.280000 0.441000 1.076730 0
3.281000 0.441000 1.076575 0
3.282000 0.442000 1.076421 0
3.283000 0.443000 1.076266 0
3.284000 0.444000 1.076111 0
3.285000 0.444000 1.075956 0
3.286000 0.444000 1.075801 0
3.287000 0.445000 1.075646 0
3.288000 0.445000 1.075491 0
3.289000 0.446000 1.075335 0
3.290000 0.447000 1.075180 0
3.291000 0.448000 1.075025 0
3.292000 0.449000 1.074870 0
3.293000 0.449000 1.074714 0
3.294000 0.450000 1.074559 0
3.295000 0.450000 1.074403 0
3.296000 0.451000 1.074248 0
3.297000 0.451000 1.074092 0
3.298000 0.452000 1.073936 0
3.299000 0.452000 1.073781 0
3.300000 0.453000 1.073625 0
3.301000 0.453000 1.073469 0
3.302000 0.453000 1.073313 0
3.303000 0.453000 1.073157 0
3.304000 0.453000 1.073001 0
3.305000 0.453000 1.072845 0
3.306000 0.453000 1.072689 0
3.307000 0.453000 1.072533 0
3.308000 0.453000 1.072377 0
3.309000 0.453000 1.072221 0
3.310000 0.453000 1.072064 0
3.311000 0.454000 1.071908 0
3.312000 0.454000 1.071752 0
3.313000 0.455000 1.071595 0
3.314000 0.456000 1.071439 0
3.315000 0.456000 1.071282 0
3.316000 0.456000 1.071126 0
3.317000 0.456000 1.070969 0
3.318000 0.457000 1.070813 0
3.319000 0.458000 1.070656 0
3.320000 0.458000 1.070499 0
3.321000 0.459000 1.070342 0
3.322000 0.460000 1.070185 0
3.323000 0.460000 1.070028 0
3.324000 0.461000 1.069871 0
3.325000 0.461000 1.069714 0
3.326000 0.462000 1.069557 0
3.327000 0.463000 1.069400 0
3.328000 0.464000 1.069243 0
3.329000 0.464000 1.069086 0
3.330000 0.465000 1.068929 0
3.331000 0.466000 1.068771 0
3.332000 0.467000 1.068614 0
3.333000 0.467000 1.068457 0
3.334000 0.468000 1.068299 0
3.335000 0.468000 1.068142 0
3.336000 0.468000 1.067984 0
3.337000 0.469000 1.067826 0
3.338000 0.469000 1.067669 0
3.339000 0.469000 1.067511 0
3.340000 0.470000 1.067353 0
3.341000 0.471000 1.067196 0
3.342000 0.472000 1.067038 0
3.343000 0.472000 1.066880 0
3.344000 0.472000 1.066722 0
3.345000 0.472000 1.066564 0
3.346000 0.472000 1.066406 0
3.347000 0.472000 1.066248 0
3.348000 0.472000 1.066090 0
3.349000 0.473000 1.065932 0
3.350000 0.474000 1.065773 0
3.351000 0.474000 1.065615 0
3.352000 0.475000 1.065457 0
3.353000 0.475000 1.065298 0
3.354000 0.476000 1.065140 0
3.355000 0.476000 1.064982 0
3.356000 0.476000 1.064823 0
3.357000 0.477000 1.064665 0
3.358000 0.478000 1.064506 0
3.359000 0.479000 1.064347 0
3.360000 0.480000 1.064189 0
3.361000 0.480000 1.064030 0
3.362000 0.480000 1.063871 0
3.363000 0.480000 1.063712 0
3.364000 0.481000 1.063554 0
3.365000 0.481000 1.063395 0
3.366000 0.482000 1.063236 0
3.367000 0.482000 1.063077 0
3.368000 0.482000 1.062918 0
3.369000 0.483000 1.062759 0
3.370000 0.484000 1.062600 0
3.371000 0.485000 1.062440 0
3.372000 0.486000 1.062281 0
3.373000 0.487000 1.062122 0
3.374000 0.487000 1.061963 0
3.375000 0.488000 1.061803 0
3.376000 0.488000 1.061644 0
3.377000 0.488000 1.061485 0
3.378000 0.489000 1.061325 0
3.379000 0.489000 1.061166 0
3.380000 0.489000 1.061006 0
3.381000 0.489000 1.060847 0
3.382000 0.490000 1.060687 0
3.383000 0.490000 1.060527 0
3.384000 0.490000 1.060367 0
3.385000 0.490000 1.060208 0
3.386000 0.490000 1.060048 0
3.387000 0.490000 1.059888 0
3.388000 0.490000 1.059728 0
3.389000 0.490000 1.059568 0
3.390000 0.491000 1.059408 0
3.391000 0.492000 1.059248 0
3.392000 0.493000 1.059088 0
3.393000 0.494000 1.058928 0
3.394000 0.494000 1.058768 0
3.395000 0.494000 1.058608 0
3.396000 0.494000 1.058448 0
3.397000 0.494000 1.058287 0
3.398000 0.495000 1.058127 0
3.399000 0.496000 1.057967 0
3.400000 0.496000 1.057806 0
3.401000 0.497000 1.057646 0
3.402000 0.498000 1.057485 0
3.403000 0.498000 1.057325 0
3.404000 0.499000 1.057164 0
3.405000 0.499000 1.057004 0
3.406000 0.500000 1.056843 0
3.407000 0.500000 1.056683 0
3.408000 0.500000 1.056522 0
3.409000 0.500000 1.056361 0
3.410000 0.501000 1.056200 0
3.411000 0.501000 1.056040 0
3.412000 0.502000 1.055879 0
3.413000 0.502000 1.055718 0
3.414000 0.503000 1.055557 0
3.415000 0.503000 1.055396 0
3.416000 0.503000 1.055235 0
3.417000 0.504000 1.055074 0
3.418000 0.504000 1.054913 0
3.419000 0.504000 1.054752 0
3.420000 0.505000 1.054590 0
3.421000 0.506000 1.054429 0
3.422000 0.507000 1.054268 0
3.423000 0.507000 1.054107 0
3.424000 0.507000 1.053945 0
3.425000 0.507000 1.053784 0
3.426000 0.508000 1.053623 0
3.427000 0.508000 1.053461 0
3.428000 0.509000 1.053300 0
3.429000 0.510000 1.053138 0
3.430000 0.511000 1.052977 0
3.431000 0.511000 1.052815 0
3.432000 0.512000 1.052653 0
3.433000 0.512000 1.052492 0
3.434000 0.512000 1.052330 0
3.435000 0.512000 1.052168 0
3.436000 0.512000 1.052007 0
3.437000 0.513000 1.051845 0
3.438000 0.513000 1.051683 0
3.439000 0.514000 1.051521 0
3.440000 0.514000 1.051359 0
3.441000 0.514000 1.051197 0
3.442000 0.514000 1.051035 0
3.443000 0.515000 1.050873 0
3.444000 0.515000 1.050711 0
3.445000 0.515000 1.050549 0
3.446000 0.516000 1.050387 0
3.447000 0.517000 1.050225 0
3.448000 0.517000 1.050062 0
3.449000 0.518000 1.049900 0
3.450000 0.518000 1.049738 0
3.451000 0.519000 1.049576 0
3.452000 0.520000 1.049413 0
3.453000 0.521000 1.049251 0
3.454000 0.521000 1.049089 0
3.455000 0.522000 1.048926 0
3.456000 0.523000 1.048764 0
3.457000 0.523000 1.048601 0
3.458000 0.523000 1.048439 0
3.459000 0.524000 1.048276 0
3.460000 0.524000 1.048113 0
3.461000 0.525000 1.047951 0
3.462000 0.525000 1.047788 0
3.463000 0.526000 1.047625 0
3.464000 0.526000 1.047463 0
3.465000 0.526000 1.047300 0
3.466000 0.526000 1.047137 0
3.467000 0.527000 1.046974 0
3.468000 0.528000 1.046811 0
3.469000 0.529000 1.046648 0
3.470000 0.529000 1.046485 0
3.471000 0.530000 1.046322 0
3.472000 0.531000 1.046159 0
3.473000 0.532000 1.045996 0
3.474000 0.533000 1.045833 0
3.475000 0.534000 1.045670 0
3.476000 0.535000 1.045507 0
3.477000 0.536000 1.045344 0
3.478000 0.536000 1.045181 0
3.479000 0.536000 1.045017 0
3.480000 0.536000 1.044854 0
3.481000 0.536000 1.044691 0
3.482000 0.536000 1.044528 0
3.483000 0.537000 1.044364 0
3.484000 0.538000 1.044201 0
3.485000 0.538000 1.044037 0
3.486000 0.539000 1.043874 0
3.487000 0.540000 1.043710 0
3.488000 0.541000 1.043547 0
3.489000 0.541000 1.043383 0
3.490000 0.542000 1.043220 0
3.491000 0.542000 1.043056 0
3.492000 0.543000 1.042893 0
3.493000 0.544000 1.042729 0
3.494000 0.544000 1.042565 0
3.495000 0.544000 1.042401 0
3.496000 0.545000 1.042238 0
3.497000 0.545000 1.042074 0
3.498000 0.545000 1.041910 0
3.499000 0.546000 1.041746 0
3.500000 0.547000 1.041582 0
3.501000 0.547000 1.041418 0
3.502000 0.548000 1.041254 0
3.503000 0.549000 1.041091 0
3.504000 0.549000 1.040927 0
3.505000 0.549000 1.040763 0
3.506000 0.550000 1.040598 0
3.507000 0.550000 1.040434 0
3.508000 0.551000 1.040270 0
3.509000 0.552000 1.040106 0
3.510000 0.553000 1.039942 0
3.511000 0.553000 1.039778 0
3.512000 0.554000 1.039614 0
3.513000 0.554000 1.039449 0
3.514000 0.555000 1.039285 0
3.515000 0.556000 1.039121 0
3.516000 0.557000 1.038956 0
3.517000 0.558000 1.038792 0
3.518000 0.559000 1.038628 0
3.519000 0.560000 1.038463 0
3.520000 0.560000 1.038299 0
3.521000 0.560000 1.038134 0
3.522000 0.561000 1.037970 0
3.523000 0.562000 1.037805 0
3.524000 0.563000 1.037641 0
3.525000 0.563000 1.037476 0
3.526000 0.563000 1.037312 0
3.527000 0.563000 1.037147 0
3.528000 0.564000 1.036982 0
3.529000 0.565000 1.036818 0
3.530000 0.565000 1.036653 0
3.531000 0.566000 1.036488 0
3.532000 0.567000 1.036324 0
3.533000 0.567000 1.036159 0
3.534000 0.568000 1.035994 0
3.535000 0.569000 1.035829 0
3.536000 0.569000 1.035664 0
3.537000 0.570000 1.035499 0
3.538000 0.571000 1.035334 0
3.539000 0.571000 1.035170 0
3.540000 0.572000 1.035005 0
3.541000 0.573000 1.034840 0
3.542000 0.573000 1.034675 0
3.543000 0.574000 1.034510 0
3.544000 0.575000 1.034345 0
3.545000 0.576000 1.034179 0
3.546000 0.577000 1.034014 0
3.547000 0.577000 1.033849 0
3.548000 0.577000 1.033684 0
3.549000 0.578000 1.033519 0
3.550000 0.579000 1.033354 0
3.551000 0.580000 1.033189 0
3.552000 0.580000 1.033023 0
3.553000 0.580000 1.032858 0
3.554000 0.580000 1.032693 0
3.555000 0.581000 1.032527 0
3.556000 0.581000 1.032362 0
3.557000 0.581000 1.032197 0
3.558000 0.581000 1.032031 0
3.559000 0.582000 1.031866 0
3.560000 0.582000 1.031701 0
3.561000 0.583000 1.031535 0
3.562000 0.584000 1.031370 0
3.563000 0.585000 1.031204 0
3.564000 0.586000 1.031039 0
3.565000 0.586000 1.030873 0
3.566000 0.587000 1.030708 0
3.567000 0.588000 1.030542 0
3.568000 0.588000 1.030376 0
3.569000 0.589000 1.030211 0
3.570000 0.590000 1.030045 0
3.571000 0.590000 1.029879 0
3.572000 0.591000 1.029714 0
3.573000 0.592000 1.029548 0
3.574000 0.593000 1.029382 0
3.575000 0.593000 1.029217 0
3.576000 0.594000 1.029051 0
3.577000 0.595000 1.028885 0
3.578000 0.596000 1.028719 0
3.579000 0.596000 1.028553 0
3.580000 0.597000 1.028388 0
3.581000 0.597000 1.028222 0
3.582000 0.597000 1.028056 0
3.583000 0.598000 1.027890 0
3.584000 0.598000 1.027724 0
3.585000 0.598000 1.027558 0
3.586000 0.599000 1.027392 0
3.587000 0.599000 1.027226 0
3.588000 0.600000 1.027060 0
3.589000 0.601000 1.026894 0
3.590000 0.601000 1.026728 0
3.591000 0.601000 1.026562 0
3.592000 0.601000 1.026396 0
3.593000 0.602000 1.026230 0
3.594000 0.602000 1.026064 0
3.595000 0.602000 1.025898 0
3.596000 0.603000 1.025731 0
3.597000 0.604000 1.025565 0
3.598000 0.604000 1.025399 0
3.599000 0.604000 1.025233 0
3.600000 0.604000 1.025067 0
3.601000 0.604000 1.024900 0
3.602000 0.605000 1.024734 0
3.603000 0.605000 1.024568 0
3.604000 0.605000 1.024402 0
3.605000 0.606000 1.024235 0
3.606000 0.606000 1.024069 0
3.607000 0.607000 1.023903 0
3.608000 0.608000 1.023736 0
3.609000 0.608000 1.023570 0
3.610000 0.608000 1.023403 0
3.611000 0.608000 1.023237 0
3.612000 0.609000 1.023071 0
3.613000 0.610000 1.022904 0
3.614000 0.611000 1.022738 0
3.615000 0.612000 1.022571 0
3.616000 0.613000 1.022405 0
3.617000 0.614000 1.022238 0
3.618000 0.614000 1.022072 0
3.619000 0.614000 1.021905 0
3.620000 0.614000 1.021739 0
3.621000 0.614000 1.021572 0
3.622000 0.615000 1.021406 0
3.623000 0.616000 1.021239 0
3.624000 0.616000 1.021072 0
3.625000 0.617000 1.020906 0
3.626000 0.617000 1.020739 0
3.627000 0.617000 1.020572 0
3.628000 0.618000 1.020406 0
3.629000 0.618000 1.020239 0
3.630000 0.619000 1.020072 0
3.631000 0.620000 1.019906 0
3.632000 0.621000 1.019739 0
3.633000 0.621000 1.019572 0
3.634000 0.621000 1.019405 0
3.635000 0.622000 1.019239 0
3.636000 0.623000 1.019072 0
3.637000 0.624000 1.018905 0
3.638000 0.625000 1.018738 0
3.639000 0.626000 1.018571 0
3.640000 0.626000 1.018405 0
3.641000 0.627000 1.018238 0
3.642000 0.627000 1.018071 0
3.643000 0.628000 1.017904 0
3.644000 0.629000 1.017737 0
3.645000 0.630000 1.017570 0
3.646000 0.631000 1.017403 0
3.647000 0.631000 1.017236 0
3.648000 0.631000 1.017069 0
3.649000 0.631000 1.016903 0
3.650000 0.632000 1.016736 0
3.651000 0.632000 1.016569 0
3.652000 0.633000 1.016402 0
3.653000 0.634000 1.016235 0
3.654000 0.634000 1.016068 0
3.655000 0.635000 1.015901 0
3.656000 0.636000 1.015734 0
3.657000 0.637000 1.015567 0
3.658000 0.637000 1.015399 0
3.659000 0.637000 1.015232 0
3.660000 0.638000 1.015065 0
3.661000 0.638000 1.014898 0
3.662000 0.639000 1.014731 0
3.663000 0.639000 1.014564 0
3.664000 0.640000 1.014397 0
3.665000 0.640000 1.014230 0
3.666000 0.640000 1.014063 0
3.667000 0.640000 1.013896 0
3.668000 0.641000 1.013728 0
3.669000 0.641000 1.013561 0
3.670000 0.641000 1.013394 0
3.671000 0.642000 1.013227 0
3.672000 0.642000 1.013060 0
3.673000 0.643000 1.012893 0
3.674000 0.643000 1.012725 0
3.675000 0.644000 1.012558 0
3.676000 0.644000 1.012391 0
3.677000 0.644000 1.012224 0
3.678000 0.645000 1.012056 0
3.679000 0.646000 1.011889 0
3.680000 0.646000 1.011722 0
3.681000 0.647000 1.011555 0
3.682000 0.648000 1.011387 0
3.683000 0.648000 1.011220 0
3.684000 0.648000 1.011053 0
3.685000 0.648000 1.010885 0
3.686000 0.648000 1.010718 0
3.687000 0.649000 1.010551 0
3.688000 0.650000 1.010384 0
3.689000 0.650000 1.010216 0
3.690000 0.651000 1.010049 0
3.691000 0.651000 1.009882 0
3.692000 0.651000 1.009714 0
3.693000 0.651000 1.009547 0
3.694000 0.652000 1.009379 0
3.695000 0.653000 1.009212 0
3.696000 0.653000 1.009045 0
3.697000 0.653000 1.008877 0
3.698000 0.653000 1.008710 0
3.699000 0.653000 1.008543 0
3.700000 0.653000 1.008375 0
3.701000 0.653000 1.008208 0
3.702000 0.653000 1.008040 0
3.703000 0.653000 1.007873 0
3.704000 0.653000 1.007705 0
3.705000 0.653000 1.007538 0
3.706000 0.654000 1.007371 0
3.707000 0.655000 1.007203 0
3.708000 0.655000 1.007036 0
3.709000 0.656000 1.006868 0
3.710000 0.657000 1.006701 0
3.711000 0.658000 1.006533 0
3.712000 0.658000 1.006366 0
3.713000 0.659000 1.006198 0
3.714000 0.659000 1.006031 0
3.715000 0.660000 1.005863 0
3.716000 0.660000 1.005696 0
3.717000 0.660000 1.005528 0
3.718000 0.660000 1.005361 0
3.719000 0.661000 1.005194 0
3.720000 0.662000 1.005026 0
3.721000 0.662000 1.004859 0
3.722000 0.663000 1.004691 0
3.723000 0.664000 1.004524 0
3.724000 0.664000 1.004356 0
3.725000 0.665000 1.004188 0
3.726000 0.666000 1.004021 0
3.727000 0.666000 1.003853 0
3.728000 0.666000 1.003686 0
3.729000 0.666000 1.003518 0
3.730000 0.667000 1.003351 0
3.731000 0.667000 1.003183 0
3.732000 0.667000 1.003016 0
3.733000 0.668000 1.002848 0
3.734000 0.668000 1.002681 0
3.735000 0.668000 1.002513 0
3.736000 0.669000 1.002346 0
3.737000 0.669000 1.002178 0
3.738000 0.669000 1.002011 0
3.739000 0.670000 1.001843 0
3.740000 0.670000 1.001675 0
3.741000 0.671000 1.001508 0
3.742000 0.672000 1.001340 0
3.743000 0.673000 1.001173 0
3.744000 0.674000 1.001005 0
3.745000 0.674000 1.000838 0
3.746000 0.674000 1.000670 0
3.747000 0.675000 1.000503 0
3.748000 0.676000 1.000335 0
3.749000 0.676000 1.000168 0
3.750000 0.677000 1.000000 0
3.751000 0.678000 0.999832 0
3.752000 0.678000 0.999665 0
3.753000 0.679000 0.999497 0
3.754000 0.679000 0.999330 0
3.755000 0.679000 0.999162 0
3.756000 0.680000 0.998995 0
3.757000 0.681000 0.998827 0
3.758000 0.682000 0.998660 0
3.759000 0.683000 0.998492 0
3.760000 0.683000 0.998325 0
3.761000 0.684000 0.998157 0
3.762000 0.685000 0.997989 0
3.763000 0.685000 0.997822 0
3.764000 0.686000 0.997654 0
3.765000 0.687000 0.997487 0
3.766000 0.688000 0.997319 0
3.767000 0.688000 0.997152 0
3.768000 0.688000 0.996984 0
3.769000 0.688000 0.996817 0
3.770000 0.689000 0.996649 0
3.771000 0.690000 0.996482 0
3.772000 0.691000 0.996314 0
3.773000 0.691000 0.996147 0
3.774000 0.691000 0.995979 0
3.775000 0.691000 0.995812 0
3.776000 0.691000 0.995644 0
3.777000 0.691000 0.995476 0
3.778000 0.691000 0.995309 0
3.779000 0.691000 0.995141 0
3.780000 0.691000 0.994974 0
3.781000 0.691000 0.994806 0
3.782000 0.691000 0.994639 0
3.783000 0.692000 0.994472 0
3.784000 0.692000 0.994304 0
3.785000 0.693000 0.994137 0
3.786000 0.694000 0.993969 0
3.787000 0.695000 0.993802 0
3.788000 0.696000 0.993634 0
3.789000 0.696000 0.993467 0
3.790000 0.697000 0.993299 0
3.791000 0.697000 0.993132 0
3.792000 0.697000 0.992964 0
3.793000 0.698000 0.992797 0
3.794000 0.698000 0.992629 0
3.795000 0.698000 0.992462 0
3.796000 0.698000 0.992295 0
3.797000 0.698000 0.992127 0
3.798000 0.699000 0.991960 0
3.799000 0.700000 0.991792 0
3.800000 0.700000 0.991625 0
3.801000 0.701000 0.991457 0
3.802000 0.701000 0.991290 0
3.803000 0.701000 0.991123 0
3.804000 0.702000 0.990955 0
3.805000 0.703000 0.990788 0
3.806000 0.704000 0.990621 0
3.807000 0.704000 0.990453 0
3.808000 0.705000 0.990286 0
3.809000 0.706000 0.990118 0
3.810000 0.707000 0.989951 0
3.811000 0.707000 0.989784 0
3.812000 0.707000 0.989616 0
3.813000 0.708000 0.989449 0
3.814000 0.709000 0.989282 0
3.815000 0.710000 0.989115 0
3.816000 0.711000 0.988947 0
3.817000 0.711000 0.988780 0
3.818000 0.711000 0.988613 0
3.819000 0.711000 0.988445 0
3.820000 0.711000 0.988278 0
3.821000 0.711000 0.988111 0
3.822000 0.712000 0.987944 0
3.823000 0.713000 0.987776 0
3.824000 0.714000 0.987609 0
3.825000 0.714000 0.987442 0
3.826000 0.714000 0.987275 0
3.827000 0.715000 0.987107 0
3.828000 0.715000 0.986940 0
3.829000 0.715000 0.986773 0
3.830000 0.716000 0.986606 0
3.831000 0.716000 0.986439 0
3.832000 0.717000 0.986272 0
3.833000 0.718000 0.986104 0
3.834000 0.718000 0.985937 0
3.835000 0.718000 0.985770 0
3.836000 0.719000 0.985603 0
3.837000 0.720000 0.985436 0
3.838000 0.721000 0.985269 0
3.839000 0.722000 0.985102 0
3.840000 0.722000 0.984935 0
3.841000 0.723000 0.984768 0
3.842000 0.723000 0.984601 0
3.843000 0.723000 0.984433 0
3.844000 0.724000 0.984266 0
3.845000 0.725000 0.984099 0
3.846000 0.726000 0.983932 0
3.847000 0.727000 0.983765 0
3.848000 0.728000 0.983598 0
3.849000 0.729000 0.983431 0
3.850000 0.730000 0.983264 0
3.851000 0.731000 0.983097 0
3.852000 0.732000 0.982931 0
3.853000 0.733000 0.982764 0
3.854000 0.733000 0.982597 0
3.855000 0.733000 0.982430 0
3.856000 0.733000 0.982263 0
3.857000 0.733000 0.982096 0
3.858000 0.734000 0.981929 0
3.859000 0.734000 0.981762 0
3.860000 0.734000 0.981595 0
3.861000 0.734000 0.981429 0
3.862000 0.735000 0.981262 0
3.863000 0.735000 0.981095 0
3.864000 0.735000 0.980928 0
3.865000 0.735000 0.980761 0
3.866000 0.735000 0.980595 0
3.867000 0.735000 0.980428 0
3.868000 0.735000 0.980261 0
3.869000 0.736000 0.980094 0
3.870000 0.736000 0.979928 0
3.871000 0.737000 0.979761 0
3.872000 0.738000 0.979594 0
3.873000 0.738000 0.979428 0
3.874000 0.738000 0.979261 0
3.875000 0.739000 0.979094 0
3.876000 0.739000 0.978928 0
3.877000 0.740000 0.978761 0
3.878000 0.740000 0.978594 0
3.879000 0.741000 0.978428 0
3.880000 0.741000 0.978261 0
3.881000 0.741000 0.978095 0
3.882000 0.741000 0.977928 0
3.883000 0.742000 0.977762 0
3.884000 0.742000 0.977595 0
3.885000 0.742000 0.977429 0
3.886000 0.742000 0.977262 0
3.887000 0.743000 0.977096 0
3.888000 0.743000 0.976929 0
3.889000 0.744000 0.976763 0
3.890000 0.744000 0.976597 0
3.891000 0.744000 0.976430 0
3.892000 0.745000 0.976264 0
3.893000 0.746000 0.976097 0
3.894000 0.746000 0.975931 0
3.895000 0.746000 0.975765 0
3.896000 0.746000 0.975598 0
3.897000 0.746000 0.975432 0
3.898000 0.746000 0.975266 0
3.899000 0.747000 0.975100 0
3.900000 0.748000 0.974933 0
3.901000 0.748000 0.974767 0
3.902000 0.748000 0.974601 0
3.903000 0.749000 0.974435 0
3.904000 0.749000 0.974269 0
3.905000 0.749000 0.974102 0
3.906000 0.750000 0.973936 0
3.907000 0.750000 0.973770 0
3.908000 0.751000 0.973604 0
3.909000 0.751000 0.973438 0
3.910000 0.751000 0.973272 0
3.911000 0.752000 0.973106 0
3.912000 0.752000 0.972940 0
3.913000 0.752000 0.972774 0
3.914000 0.753000 0.972608 0
3.915000 0.754000 0.972442 0
3.916000 0.754000 0.972276 0
3.917000 0.755000 0.972110 0
3.918000 0.756000 0.971944 0
3.919000 0.756000 0.971778 0
3.920000 0.756000 0.971612 0
3.921000 0.757000 0.971447 0
3.922000 0.758000 0.971281 0
3.923000 0.758000 0.971115 0
3.924000 0.758000 0.970949 0
3.925000 0.759000 0.970783 0
3.926000 0.759000 0.970618 0
3.927000 0.760000 0.970452 0
3.928000 0.760000 0.970286 0
3.929000 0.761000 0.970121 0
3.930000 0.761000 0.969955 0
3.931000 0.761000 0.969789 0
3.932000 0.762000 0.969624 0
3.933000 0.762000 0.969458 0
3.934000 0.762000 0.969292 0
3.935000 0.763000 0.969127 0
3.936000 0.763000 0.968961 0
3.937000 0.763000 0.968796 0
3.938000 0.764000 0.968630 0
3.939000 0.765000 0.968465 0
3.940000 0.765000 0.968299 0
3.941000 0.766000 0.968134 0
3.942000 0.766000 0.967969 0
3.943000 0.766000 0.967803 0
3.944000 0.766000 0.967638 0
3.945000 0.766000 0.967473 0
3.946000 0.766000 0.967307 0
3.947000 0.766000 0.967142 0
3.948000 0.766000 0.966977 0
3.949000 0.767000 0.966811 0
3.950000 0.768000 0.966646 0
3.951000 0.769000 0.966481 0
3.952000 0.770000 0.966316 0
3.953000 0.770000 0.966151 0
3.954000 0.771000 0.965986 0
3.955000 0.771000 0.965821 0
3.956000 0.772000 0.965655 0
3.957000 0.772000 0.965490 0
3.958000 0.773000 0.965325 0
3.959000 0.774000 0.965160 0
3.960000 0.774000 0.964995 0
3.961000 0.774000 0.964830 0
3.962000 0.774000 0.964666 0
3.963000 0.774000 0.964501 0
3.964000 0.775000 0.964336 0
3.965000 0.775000 0.964171 0
3.966000 0.775000 0.964006 0
3.967000 0.775000 0.963841 0
3.968000 0.775000 0.963676 0
3.969000 0.775000 0.963512 0
3.970000 0.776000 0.963347 0
3.971000 0.777000 0.963182 0
3.972000 0.778000 0.963018 0
3.973000 0.779000 0.962853 0
3.974000 0.779000 0.962688 0
3.975000 0.780000 0.962524 0
3.976000 0.781000 0.962359 0
3.977000 0.781000 0.962195 0
3.978000 0.781000 0.962030 0
3.979000 0.782000 0.961866 0
3.980000 0.782000 0.961701 0
3.981000 0.782000 0.961537 0
3.982000 0.782000 0.961372 0
3.983000 0.782000 0.961208 0
3.984000 0.782000 0.961044 0
3.985000 0.783000 0.960879 0
3.986000 0.784000 0.960715 0
3.987000 0.785000 0.960551 0
3.988000 0.785000 0.960386 0
3.989000 0.786000 0.960222 0
3.990000 0.786000 0.960058 0
3.991000 0.786000 0.959894 0
3.992000 0.787000 0.959730 0
3.993000 0.787000 0.959566 0
3.994000 0.787000 0.959402 0
3.995000 0.788000 0.959237 0
3.996000 0.789000 0.959073 0
3.997000 0.789000 0.958909 0
3.998000 0.789000 0.958746 0
3.999000 0.790000 0.958582 0
4.000000 0.791000 0.958418 0
4.001000 0.792000 0.958254 0
4.002000 0.793000 0.958090 0
4.003000 0.793000 0.957926 0
4.004000 0.793000 0.957762 0
4.005000 0.793000 0.957599 0
4.006000 0.794000 0.957435 0
4.007000 0.795000 0.957271 0
4.008000 0.795000 0.957107 0
4.009000 0.796000 0.956944 0
4.010000 0.796000 0.956780 0
4.011000 0.796000 0.956617 0
4.012000 0.796000 0.956453 0
4.013000 0.797000 0.956290 0
4.014000 0.797000 0.956126 0
4.015000 0.797000 0.955963 0
4.016000 0.797000 0.955799 0
4.017000 0.798000 0.955636 0
4.018000 0.799000 0.955472 0
4.019000 0.799000 0.955309 0
4.020000 0.799000 0.955146 0
4.021000 0.800000 0.954983 0
4.022000 0.801000 0.954819 0
4.023000 0.802000 0.954656 0
4.024000 0.803000 0.954493 0
4.025000 0.803000 0.954330 0
4.026000 0.804000 0.954167 0
4.027000 0.804000 0.954004 0
4.028000 0.804000 0.953841 0
4.029000 0.805000 0.953678 0
4.030000 0.806000 0.953515 0
4.031000 0.807000 0.953352 0
4.032000 0.808000 0.953189 0
4.033000 0.808000 0.953026 0
4.034000 0.809000 0.952863 0
4.035000 0.809000 0.952700 0
4.036000 0.809000 0.952537 0
4.037000 0.810000 0.952375 0
4.038000 0.810000 0.952212 0
4.039000 0.810000 0.952049 0
4.040000 0.810000 0.951887 0
4.041000 0.810000 0.951724 0
4.042000 0.811000 0.951561 0
4.043000 0.812000 0.951399 0
4.044000 0.813000 0.951236 0
4.045000 0.814000 0.951074 0
4.046000 0.814000 0.950911 0
4.047000 0.814000 0.950749 0
4.048000 0.814000 0.950587 0
4.049000 0.815000 0.950424 0
4.050000 0.815000 0.950262 0
4.051000 0.816000 0.950100 0
4.052000 0.816000 0.949938 0
4.053000 0.816000 0.949775 0
4.054000 0.817000 0.949613 0
4.055000 0.817000 0.949451 0
4.056000 0.818000 0.949289 0
4.057000 0.819000 0.949127 0
4.058000 0.820000 0.948965 0
4.059000 0.820000 0.948803 0
4.060000 0.820000 0.948641 0
4.061000 0.820000 0.948479 0
4.062000 0.821000 0.948317 0
4.063000 0.821000 0.948155 0
4.064000 0.822000 0.947993 0
4.065000 0.822000 0.947832 0
4.066000 0.822000 0.947670 0
4.067000 0.823000 0.947508 0
4.068000 0.824000 0.947347 0
4.069000 0.824000 0.947185 0
4.070000 0.824000 0.947023 0
4.071000 0.825000 0.946862 0
4.072000 0.825000 0.946700 0
4.073000 0.825000 0.946539 0
4.074000 0.826000 0.946377 0
4.075000 0.827000 0.946216 0
4.076000 0.827000 0.946055 0
4.077000 0.827000 0.945893 0
4.078000 0.827000 0.945732 0
4.079000 0.827000 0.945571 0
4.080000 0.828000 0.945410 0
4.081000 0.829000 0.945248 0
4.082000 0.830000 0.945087 0
4.083000 0.831000 0.944926 0
4.084000 0.832000 0.944765 0
4.085000 0.833000 0.944604 0
4.086000 0.833000 0.944443 0
4.087000 0.833000 0.944282 0
4.088000 0.834000 0.944121 0
4.089000 0.834000 0.943960 0
4.090000 0.835000 0.943800 0
4.091000 0.835000 0.943639 0
4.092000 0.835000 0.943478 0
4.093000 0.836000 0.943317 0
4.094000 0.837000 0.943157 0
4.095000 0.838000 0.942996 0
4.096000 0.839000 0.942836 0
4.097000 0.839000 0.942675 0
4.098000 0.839000 0.942515 0
4.099000 0.839000 0.942354 0
4.100000 0.839000 0.942194 0
4.101000 0.839000 0.942033 0
4.102000 0.839000 0.941873 0
4.103000 0.840000 0.941713 0
4.104000 0.840000 0.941552 0
4.105000 0.840000 0.941392 0
4.106000 0.841000 0.941232 0
4.107000 0.841000 0.941072 0
4.108000 0.841000 0.940912 0
4.109000 0.842000 0.940752 0
4.110000 0.843000 0.940592 0
4.111000 0.844000 0.940432 0
4.112000 0.844000 0.940272 0
4.113000 0.845000 0.940112 0
4.114000 0.845000 0.939952 0
4.115000 0.845000 0.939792 0
4.116000 0.845000 0.939633 0
4.117000 0.846000 0.939473 0
4.118000 0.847000 0.939313 0
4.119000 0.847000 0.939153 0
4.120000 0.847000 0.938994 0
4.121000 0.848000 0.938834 0
4.122000 0.849000 0.938675 0
4.123000 0.850000 0.938515 0
4.124000 0.850000 0.938356 0
4.125000 0.851000 0.938197 0
4.126000 0.852000 0.938037 0
4.127000 0.852000 0.937878 0
4.128000 0.852000 0.937719 0
4.129000 0.853000 0.937560 0
4.130000 0.853000 0.937400 0
4.131000 0.853000 0.937241 0
4.132000 0.853000 0.937082 0
4.133000 0.853000 0.936923 0
4.134000 0.854000 0.936764 0
4.135000 0.854000 0.936605 0
4.136000 0.855000 0.936446 0
4.137000 0.855000 0.936288 0
4.138000 0.856000 0.936129 0
4.139000 0.857000 0.935970 0
4.140000 0.858000 0.935811 0
4.141000 0.858000 0.935653 0
4.142000 0.858000 0.935494 0
4.143000 0.858000 0.935335 0
4.144000 0.859000 0.935177 0
4.145000 0.859000 0.935018 0
4.146000 0.859000 0.934860 0
4.147000 0.860000 0.934702 0
4.148000 0.860000 0.934543 0
4.149000 0.860000 0.934385 0
4.150000 0.860000 0.934227 0
4.151000 0.860000 0.934068 0
4.152000 0.861000 0.933910 0
4.153000 0.861000 0.933752 0
4.154000 0.861000 0.933594 0
4.155000 0.862000 0.933436 0
4.156000 0.862000 0.933278 0
4.157000 0.862000 0.933120 0
4.158000 0.862000 0.932962 0
4.159000 0.862000 0.932804 0
4.160000 0.862000 0.932647 0
4.161000 0.862000 0.932489 0
4.162000 0.862000 0.932331 0
4.163000 0.863000 0.932174 0
4.164000 0.863000 0.932016 0
4.165000 0.864000 0.931858 0
4.166000 0.865000 0.931701 0
4.167000 0.866000 0.931543 0
4.168000 0.866000 0.931386 0
4.169000 0.867000 0.931229 0
4.170000 0.867000 0.931071 0
4.171000 0.868000 0.930914 0
4.172000 0.869000 0.930757 0
4.173000 0.869000 0.930600 0
4.174000 0.869000 0.930443 0
4.175000 0.869000 0.930286 0
4.176000 0.870000 0.930129 0
4.177000 0.871000 0.929972 0
4.178000 0.871000 0.929815 0
4.179000 0.871000 0.929658 0
4.180000 0.871000 0.929501 0
4.181000 0.872000 0.929344 0
4.182000 0.873000 0.929187 0
4.183000 0.874000 0.929031 0
4.184000 0.875000 0.928874 0
4.185000 0.876000 0.928718 0
4.186000 0.876000 0.928561 0
4.187000 0.877000 0.928405 0
4.188000 0.877000 0.928248 0
4.189000 0.878000 0.928092 0
4.190000 0.879000 0.927936 0
4.191000 0.880000 0.927779 0
4.192000 0.881000 0.927623 0
4.193000 0.881000 0.927467 0
4.194000 0.881000 0.927311 0
4.195000 0.882000 0.927155 0
4.196000 0.882000 0.926999 0
4.197000 0.883000 0.926843 0
4.198000 0.884000 0.926687 0
4.199000 0.884000 0.926531 0
4.200000 0.885000 0.926375 0
4.201000 0.886000 0.926219 0
4.202000 0.886000 0.926064 0
4.203000 0.887000 0.925908 0
4.204000 0.887000 0.925752 0
4.205000 0.888000 0.925597 0
4.206000 0.888000 0.925441 0
4.207000 0.889000 0.925286 0
4.208000 0.890000 0.925130 0
4.209000 0.890000 0.924975 0
4.210000 0.890000 0.924820 0
4.211000 0.891000 0.924665 0
4.212000 0.892000 0.924509 0
4.213000 0.893000 0.924354 0
4.214000 0.894000 0.924199 0
4.215000 0.895000 0.924044 0
4.216000 0.895000 0.923889 0
4.217000 0.895000 0.923734 0
4.218000 0.896000 0.923579 0
4.219000 0.897000 0.923425 0
4.220000 0.898000 0.923270 0
4.221000 0.899000 0.923115 0
4.222000 0.900000 0.922961 0
4.223000 0.900000 0.922806 0
4.224000 0.900000 0.922651 0
4.225000 0.900000 0.922497 0
4.226000 0.900000 0.922342 0
4.227000 0.900000 0.922188 0
4.228000 0.900000 0.922034 0
4.229000 0.901000 0.921879 0
4.230000 0.901000 0.921725 0
4.231000 0.902000 0.921571 0
4.232000 0.902000 0.921417 0
4.233000 0.903000 0.921263 0
4.234000 0.903000 0.921109 0
4.235000 0.903000 0.920955 0
4.236000 0.904000 0.920801 0
4.237000 0.904000 0.920647 0
4.238000 0.904000 0.920494 0
4.239000 0.904000 0.920340 0
4.240000 0.905000 0.920186 0
4.241000 0.906000 0.920033 0
4.242000 0.906000 0.919879 0
4.243000 0.906000 0.919726 0
4.244000 0.906000 0.919572 0
4.245000 0.907000 0.919419 0
4.246000 0.908000 0.919265 0
4.247000 0.909000 0.919112 0
4.248000 0.910000 0.918959 0
4.249000 0.911000 0.918806 0
4.250000 0.911000 0.918653 0
4.251000 0.912000 0.918500 0
4.252000 0.912000 0.918347 0
4.253000 0.912000 0.918194 0
4.254000 0.912000 0.918041 0
4.255000 0.913000 0.917888 0
4.256000 0.914000 0.917735 0
4.257000 0.914000 0.917583 0
4.258000 0.915000 0.917430 0
4.259000 0.916000 0.917277 0
4.260000 0.917000 0.917125 0
4.261000 0.917000 0.916972 0
4.262000 0.001000 0.916820 1
4.263000 0.002000 0.916668 0
4.264000 0.002000 0.916515 0
4.265000 0.002000 0.916363 0
4.266000 0.003000 0.916211 0
4.267000 0.003000 0.916059 0
4.268000 0.003000 0.915907 0
4.269000 0.004000 0.915755 0
4.270000 0.005000 0.915603 0
4.271000 0.006000 0.915451 0
4.272000 0.006000 0.915299 0
4.273000 0.006000 0.915147 0
4.274000 0.007000 0.914996 0
4.275000 0.007000 0.914844 0
4.276000 0.008000 0.914693 0
4.277000 0.009000 0.914541 0
4.278000 0.010000 0.914390 0
4.279000 0.011000 0.914238 0
4.280000 0.011000 0.914087 0
4.281000 0.011000 0.913936 0
4.282000 0.011000 0.913784 0
4.283000 0.011000 0.913633 0
4.284000 0.011000 0.913482 0
4.285000 0.012000 0.913331 0
4.286000 0.012000 0.913180 0
4.287000 0.013000 0.913029 0
4.288000 0.013000 0.912878 0
4.289000 0.014000 0.912728 0
4.290000 0.014000 0.912577 0
4.291000 0.014000 0.912426 0
4.292000 0.015000 0.912276 0
4.293000 0.015000 0.912125 0
4.294000 0.015000 0.911975 0
4.295000 0.016000 0.911824 0
4.296000 0.016000 0.911674 0
4.297000 0.016000 0.911523 0
4.298000 0.016000 0.911373 0
4.299000 0.016000 0.911223 0
4.300000 0.016000 0.911073 0
4.301000 0.016000 0.910923 0
4.302000 0.016000 0.910773 0
4.303000 0.016000 0.910623 0
4.304000 0.016000 0.910473 0
4.305000 0.017000 0.910323 0
4.306000 0.018000 0.910174 0
4.307000 0.019000 0.910024 0
4.308000 0.020000 0.909874 0
4.309000 0.020000 0.909725 0
4.310000 0.020000 0.909575 0
4.311000 0.020000 0.909426 0
4.312000 0.020000 0.909277 0
4.313000 0.020000 0.909127 0
4.314000 0.020000 0.908978 0
4.315000 0.021000 0.908829 0
4.316000 0.022000 0.908680 0
4.317000 0.023000 0.908531 0
4.318000 0.024000 0.908382 0
4.319000 0.025000 0.908233 0
4.320000 0.025000 0.908084 0
4.321000 0.026000 0.907935 0
4.322000 0.027000 0.907787 0
4.323000 0.028000 0.907638 0
4.324000 0.029000 0.907489 0
4.325000 0.029000 0.907341 0
4.326000 0.029000 0.907192 0
4.327000 0.030000 0.907044 0
4.328000 0.031000 0.906896 0
4.329000 0.031000 0.906747 0
4.330000 0.032000 0.906599 0
4.331000 0.032000 0.906451 0
4.332000 0.032000 0.906303 0
4.333000 0.033000 0.906155 0
4.334000 0.033000 0.906007 0
4.335000 0.034000 0.905859 0
4.336000 0.034000 0.905711 0
4.337000 0.035000 0.905564 0
4.338000 0.036000 0.905416 0
4.339000 0.037000 0.905268 0
4.340000 0.038000 0.905121 0
4.341000 0.038000 0.904973 0
4.342000 0.039000 0.904826 0
4.343000 0.040000 0.904679 0
4.344000 0.041000 0.904531 0
4.345000 0.042000 0.904384 0
4.346000 0.042000 0.904237 0
4.347000 0.042000 0.904090 0
4.348000 0.043000 0.903943 0
4.349000 0.043000 0.903796 0
4.350000 0.043000 0.903649 0
4.351000 0.043000 0.903502 0
4.352000 0.044000 0.903356 0
4.353000 0.044000 0.903209 0
4.354000 0.045000 0.903063 0
4.355000 0.046000 0.902916 0
4.356000 0.046000 0.902770 0
4.357000 0.046000 0.902623 0
4.358000 0.046000 0.902477 0
4.359000 0.047000 0.902331 0
4.360000 0.048000 0.902184 0
4.361000 0.048000 0.902038 0
4.362000 0.049000 0.901892 0
4.363000 0.050000 0.901746 0
4.364000 0.050000 0.901600 0
4.365000 0.050000 0.901455 0
4.366000 0.051000 0.901309 0
4.367000 0.051000 0.901163 0
4.368000 0.051000 0.901017 0
4.369000 0.052000 0.900872 0
4.370000 0.053000 0.900726 0
4.371000 0.053000 0.900581 0
4.372000 0.053000 0.900436 0
4.373000 0.053000 0.900290 0
4.374000 0.054000 0.900145 0
4.375000 0.055000 0.900000 0
4.376000 0.055000 0.899855 0
4.377000 0.056000 0.899710 0
4.378000 0.057000 0.899565 0
4.379000 0.058000 0.899420 0
4.380000 0.059000 0.899275 0
4.381000 0.059000 0.899131 0
4.382000 0.059000 0.898986 0
4.383000 0.060000 0.898841 0
4.384000 0.061000 0.898697 0
4.385000 0.061000 0.898552 0
4.386000 0.062000 0.898408 0
4.387000 0.063000 0.898264 0
4.388000 0.064000 0.898120 0
4.389000 0.064000 0.897975 0
4.390000 0.064000 0.897831 0
4.391000 0.064000 0.897687 0
4.392000 0.064000 0.897543 0
4.393000 0.065000 0.897400 0
4.394000 0.066000 0.897256 0
4.395000 0.067000 0.897112 0
4.396000 0.068000 0.896968 0
4.397000 0.068000 0.896825 0
4.398000 0.069000 0.896681 0
4.399000 0.070000 0.896538 0
4.400000 0.070000 0.896395 0
4.401000 0.070000 0.896251 0
4.402000 0.071000 0.896108 0
4.403000 0.072000 0.895965 0
4.404000 0.072000 0.895822 0
4.405000 0.072000 0.895679 0
4.406000 0.072000 0.895536 0
4.407000 0.073000 0.895393 0
4.408000 0.073000 0.895250 0
4.409000 0.073000 0.895108 0
4.410000 0.074000 0.894965 0
4.411000 0.075000 0.894823 0
4.412000 0.075000 0.894680 0
4.413000 0.076000 0.894538 0
4.414000 0.076000 0.894395 0
4.415000 0.077000 0.894253 0
4.416000 0.078000 0.894111 0
4.417000 0.079000 0.893969 0
4.418000 0.080000 0.893827 0
4.419000 0.080000 0.893685 0
4.420000 0.081000 0.893543 0
4.421000 0.082000 0.893401 0
4.422000 0.083000 0.893259 0
4.423000 0.084000 0.893118 0
4.424000 0.085000 0.892976 0
4.425000 0.086000 0.892835 0
4.426000 0.086000 0.892693 0
4.427000 0.086000 0.892552 0
4.428000 0.087000 0.892411 0
4.429000 0.088000 0.892269 0
4.430000 0.089000 0.892128 0
4.431000 0.090000 0.891987 0
4.432000 0.091000 0.891846 0
4.433000 0.091000 0.891705 0
4.434000 0.091000 0.891564 0
4.435000 0.092000 0.891424 0
4.436000 0.093000 0.891283 0
4.437000 0.094000 0.891142 0
4.438000 0.095000 0.891002 0
4.439000 0.096000 0.890861 0
4.440000 0.097000 0.890721 0
4.441000 0.098000 0.890581 0
4.442000 0.098000 0.890441 0
4.443000 0.098000 0.890300 0
4.444000 0.098000 0.890160 0
4.445000 0.099000 0.890020 0
4.446000 0.099000 0.889881 0
4.447000 0.099000 0.889741 0
4.448000 0.099000 0.889601 0
4.449000 0.099000 0.889461 0
4.450000 0.099000 0.889322 0
4.451000 0.099000 0.889182 0
4.452000 0.099000 0.889043 0
4.453000 0.099000 0.888903 0
4.454000 0.099000 0.888764 0
4.455000 0.099000 0.888625 0
4.456000 0.099000 0.888486 0
4.457000 0.099000 0.888347 0
4.458000 0.099000 0.888208 0
4.459000 0.099000 0.888069 0
4.460000 0.100000 0.887930 0
4.461000 0.100000 0.887791 0
4.462000 0.100000 0.887653 0
4.463000 0.100000 0.887514 0
4.464000 0.100000 0.887376 0
4.465000 0.100000 0.887237 0
4.466000 0.101000 0.887099 0
4.467000 0.102000 0.886961 0
4.468000 0.102000 0.886822 0
4.469000 0.103000 0.886684 0
4.470000 0.103000 0.886546 0
4.471000 0.104000 0.886408 0
4.472000 0.105000 0.886270 0
4.473000 0.105000 0.886133 0
4.474000 0.105000 0.885995 0
4.475000 0.106000 0.885857 0
4.476000 0.106000 0.885720 0
4.477000 0.106000 0.885582 0
4.478000 0.106000 0.885445 0
4.479000 0.107000 0.885308 0
4.480000 0.107000 0.885170 0
4.481000 0.108000 0.885033 0
4.482000 0.108000 0.884896 0
4.483000 0.109000 0.884759 0
4.484000 0.110000 0.884622 0
4.485000 0.110000 0.884485 0
4.486000 0.111000 0.884349 0
4.487000 0.112000 0.884212 0
4.488000 0.112000 0.884075 0
4.489000 0.112000 0.883939 0
4.490000 0.113000 0.883803 0
4.491000 0.113000 0.883666 0
4.492000 0.113000 0.883530 0
4.493000 0.113000 0.883394 0
4.494000 0.114000 0.883258 0
4.495000 0.115000 0.883122 0
4.496000 0.115000 0.882986 0
4.497000 0.116000 0.882850 0
4.498000 0.117000 0.882714 0
4.499000 0.117000 0.882579 0
4.500000 0.118000 0.882443 0
4.501000 0.118000 0.882307 0
4.502000 0.119000 0.882172 0
4.503000 0.120000 0.882037 0
4.504000 0.121000 0.881901 0
4.505000 0.121000 0.881766 0
4.506000 0.121000 0.881631 0
4.507000 0.121000 0.881496 0
4.508000 0.121000 0.881361 0
4.509000 0.121000 0.881226 0
4.510000 0.121000 0.881092 0
4.511000 0.122000 0.880957 0
4.512000 0.122000 0.880822 0
4.513000 0.122000 0.880688 0
4.514000 0.122000 0.880553 0
4.515000 0.122000 0.880419 0
4.516000 0.123000 0.880285 0
4.517000 0.123000 0.880151 0
4.518000 0.123000 0.880016 0
4.519000 0.124000 0.879882 0
4.520000 0.124000 0.879749 0
4.521000 0.125000 0.879615 0
4.522000 0.126000 0.879481 0
4.523000 0.126000 0.879347 0
4.524000 0.127000 0.879214 0
4.525000 0.128000 0.879080 0
4.526000 0.129000 0.878947 0
4.527000 0.130000 0.878813 0
4.528000 0.131000 0.878680 0
4.529000 0.131000 0.878547 0
4.530000 0.132000 0.878414 0
4.531000 0.132000 0.878281 0
4.532000 0.133000 0.878148 0
4.533000 0.134000 0.878015 0
4.534000 0.134000 0.877882 0
4.535000 0.134000 0.877750 0
4.536000 0.134000 0.877617 0
4.537000 0.135000 0.877485 0
4.538000 0.135000 0.877352 0
4.539000 0.136000 0.877220 0
4.540000 0.137000 0.877088 0
4.541000 0.137000 0.876956 0
4.542000 0.137000 0.876824 0
4.543000 0.138000 0.876692 0
4.544000 0.139000 0.876560 0
4.545000 0.140000 0.876428 0
4.546000 0.140000 0.876296 0
4.547000 0.140000 0.876165 0
4.548000 0.141000 0.876033 0
4.549000 0.141000 0.875902 0
4.550000 0.141000 0.875770 0
4.551000 0.142000 0.875639 0
4.552000 0.143000 0.875508 0
4.553000 0.143000 0.875377 0
4.554000 0.143000 0.875246 0
4.555000 0.144000 0.875115 0
4.556000 0.144000 0.874984 0
4.557000 0.144000 0.874853 0
4.558000 0.145000 0.874723 0
4.559000 0.145000 0.874592 0
4.560000 0.146000 0.874462 0
4.561000 0.147000 0.874331 0
4.562000 0.147000 0.874201 0
4.563000 0.148000 0.874071 0
4.564000 0.149000 0.873941 0
4.565000 0.150000 0.873811 0
4.566000 0.151000 0.873681 0
4.567000 0.151000 0.873551 0
4.568000 0.152000 0.873421 0
4.569000 0.153000 0.873291 0
4.570000 0.153000 0.873162 0
4.571000 0.153000 0.873032 0
4.572000 0.154000 0.872903 0
4.573000 0.154000 0.872774 0
4.574000 0.155000 0.872644 0
4.575000 0.155000 0.872515 0
4.576000 0.155000 0.872386 0
4.577000 0.156000 0.872257 0
4.578000 0.156000 0.872128 0
4.579000 0.157000 0.872000 0
4.580000 0.157000 0.871871 0
4.581000 0.158000 0.871742 0
4.582000 0.158000 0.871614 0
4.583000 0.159000 0.871485 0
4.584000 0.160000 0.871357 0
4.585000 0.160000 0.871229 0
4.586000 0.160000 0.871101 0
4.587000 0.161000 0.870972 0
4.588000 0.161000 0.870844 0
4.589000 0.162000 0.870717 0
4.590000 0.162000 0.870589 0
4.591000 0.163000 0.870461 0
4.592000 0.163000 0.870333 0
4.593000 0.163000 0.870206 0
4.594000 0.164000 0.870079 0
4.595000 0.165000 0.869951 0
4.596000 0.166000 0.869824 0
4.597000 0.166000 0.869697 0
4.598000 0.166000 0.869570 0
4.599000 0.167000 0.869443 0
4.600000 0.168000 0.869316 0
4.601000 0.168000 0.869189 0
4.602000 0.169000 0.869062 0
4.603000 0.170000 0.868936 0
4.604000 0.170000 0.868809 0
4.605000 0.170000 0.868683 0
4.606000 0.170000 0.868557 0
4.607000 0.170000 0.868430 0
4.608000 0.170000 0.868304 0
4.609000 0.171000 0.868178 0
4.610000 0.171000 0.868052 0
4.611000 0.172000 0.867926 0
4.612000 0.173000 0.867800 0
4.613000 0.174000 0.867675 0
4.614000 0.175000 0.867549 0
4.615000 0.176000 0.867424 0
4.616000 0.176000 0.867298 0
4.617000 0.177000 0.867173 0
4.618000 0.178000 0.867048 0
4.619000 0.179000 0.866923 0
4.620000 0.179000 0.866798 0
4.621000 0.180000 0.866673 0
4.622000 0.181000 0.866548 0
4.623000 0.182000 0.866423 0
4.624000 0.183000 0.866298 0
4.625000 0.184000 0.866174 0
4.626000 0.185000 0.866049 0
4.627000 0.185000 0.865925 0
4.628000 0.185000 0.865801 0
4.629000 0.185000 0.865677 0
4.630000 0.185000 0.865552 0
4.631000 0.185000 0.865428 0
4.632000 0.186000 0.865305 0
4.633000 0.186000 0.865181 0
4.634000 0.186000 0.865057 0
4.635000 0.187000 0.864933 0
4.636000 0.187000 0.864810 0
4.637000 0.187000 0.864686 0
4.638000 0.187000 0.864563 0
4.639000 0.187000 0.864440 0
4.640000 0.188000 0.864317 0
4.641000 0.188000 0.864194 0
4.642000 0.189000 0.864071 0
4.643000 0.189000 0.863948 0
4.644000 0.190000 0.863825 0
4.645000 0.191000 0.863702 0
4.646000 0.192000 0.863580 0
4.647000 0.192000 0.863457 0
4.648000 0.193000 0.863335 0
4.649000 0.194000 0.863213 0
4.650000 0.194000 0.863091 0
4.651000 0.194000 0.862968 0
4.652000 0.195000 0.862846 0
4.653000 0.196000 0.862725 0
4.654000 0.197000 0.862603 0
4.655000 0.197000 0.862481 0
4.656000 0.198000 0.862359 0
4.657000 0.199000 0.862238 0
4.658000 0.199000 0.862117 0
4.659000 0.200000 0.861995 0
4.660000 0.200000 0.861874 0
4.661000 0.200000 0.861753 0
4.662000 0.201000 0.861632 0
4.663000 0.202000 0.861511 0
4.664000 0.202000 0.861390 0
4.665000 0.202000 0.861269 0
4.666000 0.203000 0.861149 0
4.667000 0.204000 0.861028 0
4.668000 0.205000 0.860908 0
4.669000 0.205000 0.860787 0
4.670000 0.205000 0.860667 0
4.671000 0.205000 0.860547 0
4.672000 0.206000 0.860427 0
4.673000 0.207000 0.860307 0
4.674000 0.207000 0.860187 0
4.675000 0.208000 0.860067 0
4.676000 0.208000 0.859948 0
4.677000 0.209000 0.859828 0
4.678000 0.209000 0.859709 0
4.679000 0.210000 0.859589 0
4.680000 0.211000 0.859470 0
4.681000 0.211000 0.859351 0
4.682000 0.212000 0.859232 0
4.683000 0.212000 0.859113 0
4.684000 0.212000 0.858994 0
4.685000 0.212000 0.858875 0
4.686000 0.213000 0.858756 0
4.687000 0.214000 0.858638 0
4.688000 0.214000 0.858519 0
4.689000 0.214000 0.858401 0
4.690000 0.215000 0.858283 0
4.691000 0.215000 0.858165 0
4.692000 0.216000 0.858047 0
4.693000 0.217000 0.857929 0
4.694000 0.218000 0.857811 0
4.695000 0.218000 0.857693 0
4.696000 0.218000 0.857575 0
4.697000 0.218000 0.857458 0
4.698000 0.218000 0.857340 0
4.699000 0.218000 0.857223 0
4.700000 0.218000 0.857105 0
4.701000 0.219000 0.856988 0
4.702000 0.219000 0.856871 0
4.703000 0.219000 0.856754 0
4.704000 0.219000 0.856637 0
4.705000 0.219000 0.856521 0
4.706000 0.219000 0.856404 0
4.707000 0.219000 0.856287 0
4.708000 0.220000 0.856171 0
4.709000 0.221000 0.856054 0
4.710000 0.222000 0.855938 0
4.711000 0.223000 0.855822 0
4.712000 0.223000 0.855706 0
4.713000 0.224000 0.855590 0
4.714000 0.225000 0.855474 0
4.715000 0.226000 0.855358 0
4.716000 0.226000 0.855243 0
4.717000 0.227000 0.855127 0
4.718000 0.228000 0.855012 0
4.719000 0.228000 0.854896 0
4.720000 0.229000 0.854781 0
4.721000 0.230000 0.854666 0
4.722000 0.230000 0.854551 0
4.723000 0.231000 0.854436 0
4.724000 0.231000 0.854321 0
4.725000 0.231000 0.854206 0
4.726000 0.231000 0.854092 0
4.727000 0.231000 0.853977 0
4.728000 0.231000 0.853863 0
4.729000 0.232000 0.853748 0
4.730000 0.232000 0.853634 0
4.731000 0.232000 0.853520 0
4.732000 0.232000 0.853406 0
4.733000 0.233000 0.853292 0
4.734000 0.234000 0.853178 0
4.735000 0.235000 0.853064 0
4.736000 0.236000 0.852951 0
4.737000 0.236000 0.852837 0
4.738000 0.236000 0.852724 0
4.739000 0.236000 0.852611 0
4.740000 0.236000 0.852497 0
4.741000 0.236000 0.852384 0
4.742000 0.236000 0.852271 0
4.743000 0.236000 0.852158 0
4.744000 0.237000 0.852046 0
4.745000 0.237000 0.851933 0
4.746000 0.238000 0.851820 0
4.747000 0.238000 0.851708 0
4.748000 0.238000 0.851595 0
4.749000 0.238000 0.851483 0
4.750000 0.239000 0.851371 0
4.751000 0.239000 0.851259 0
4.752000 0.239000 0.851147 0
4.753000 0.239000 0.851035 0
4.754000 0.240000 0.850923 0
4.755000 0.240000 0.850812 0
4.756000 0.240000 0.850700 0
4.757000 0.240000 0.850589 0
4.758000 0.240000 0.850477 0
4.759000 0.241000 0.850366 0
4.760000 0.241000 0.850255 0
4.761000 0.241000 0.850144 0
4.762000 0.241000 0.850033 0
4.763000 0.241000 0.849922 0
4.764000 0.242000 0.849812 0
4.765000 0.243000 0.849701 0
4.766000 0.243000 0.849591 0
4.767000 0.243000 0.849480 0
4.768000 0.243000 0.849370 0
4.769000 0.244000 0.849260 0
4.770000 0.245000 0.849150 0
4.771000 0.246000 0.849040 0
4.772000 0.247000 0.848930 0
4.773000 0.247000 0.848820 0
4.774000 0.247000 0.848711 0
4.775000 0.248000 0.848601 0
4.776000 0.248000 0.848492 0
4.777000 0.248000 0.848382 0
4.778000 0.248000 0.848273 0
4.779000 0.248000 0.848164 0
4.780000 0.249000 0.848055 0
4.781000 0.249000 0.847946 0
4.782000 0.249000 0.847837 0
4.783000 0.250000 0.847729 0
4.784000 0.251000 0.847620 0
4.785000 0.251000 0.847511 0
4.786000 0.251000 0.847403 0
4.787000 0.252000 0.847295 0
4.788000 0.252000 0.847187 0
4.789000 0.252000 0.847079 0
4.790000 0.252000 0.846971 0
4.791000 0.252000 0.846863 0
4.792000 0.253000 0.846755 0
4.793000 0.253000 0.846648 0
4.794000 0.254000 0.846540 0
4.795000 0.254000 0.846433 0
4.796000 0.255000 0.846325 0
4.797000 0.255000 0.846218 0
4.798000 0.255000 0.846111 0
4.799000 0.255000 0.846004 0
4.800000 0.256000 0.845897 0
4.801000 0.256000 0.845791 0
4.802000 0.257000 0.845684 0
4.803000 0.258000 0.845577 0
4.804000 0.258000 0.845471 0
4.805000 0.258000 0.845365 0
4.806000 0.258000 0.845258 0
4.807000 0.259000 0.845152 0
4.808000 0.259000 0.845046 0
4.809000 0.259000 0.844941 0
4.810000 0.260000 0.844835 0
4.811000 0.261000 0.844729 0
4.812000 0.262000 0.844624 0
4.813000 0.263000 0.844518 0
4.814000 0.264000 0.844413 0
4.815000 0.264000 0.844308 0
4.816000 0.264000 0.844202 0
4.817000 0.265000 0.844097 0
4.818000 0.266000 0.843993 0
4.819000 0.267000 0.843888 0
4.820000 0.267000 0.843783 0
4.821000 0.267000 0.843678 0
4.822000 0.267000 0.843574 0
4.823000 0.267000 0.843470 0
4.824000 0.268000 0.843365 0
4.825000 0.269000 0.843261 0
4.826000 0.270000 0.843157 0
4.827000 0.270000 0.843053 0
4.828000 0.270000 0.842950 0
4.829000 0.271000 0.842846 0
4.830000 0.271000 0.842742 0
4.831000 0.272000 0.842639 0
4.832000 0.273000 0.842535 0
4.833000 0.274000 0.842432 0
4.834000 0.275000 0.842329 0
4.835000 0.275000 0.842226 0
4.836000 0.275000 0.842123 0
4.837000 0.276000 0.842020 0
4.838000 0.277000 0.841918 0
4.839000 0.278000 0.841815 0
4.840000 0.279000 0.841713 0
4.841000 0.279000 0.841610 0
4.842000 0.279000 0.841508 0
4.843000 0.279000 0.841406 0
4.844000 0.280000 0.841304 0
4.845000 0.280000 0.841202 0
4.846000 0.280000 0.841100 0
4.847000 0.281000 0.840998 0
4.848000 0.282000 0.840897 0
4.849000 0.283000 0.840795 0
4.850000 0.284000 0.840694 0
4.851000 0.284000 0.840593 0
4.852000 0.284000 0.840492 0
4.853000 0.284000 0.840391 0
4.854000 0.284000 0.840290 0
4.855000 0.284000 0.840189 0
4.856000 0.285000 0.840088 0
4.857000 0.285000 0.839988 0
4.858000 0.285000 0.839887 0
4.859000 0.285000 0.839787 0
4.860000 0.285000 0.839687 0
4.861000 0.286000 0.839586 0
4.862000 0.286000 0.839486 0
4.863000 0.287000 0.839387 0
4.864000 0.287000 0.839287 0
4.865000 0.288000 0.839187 0
4.866000 0.288000 0.839088 0
4.867000 0.289000 0.838988 0
4.868000 0.289000 0.838889 0
4.869000 0.290000 0.838790 0
4.870000 0.291000 0.838690 0
4.871000 0.291000 0.838591 0
4.872000 0.292000 0.838493 0
4.873000 0.293000 0.838394 0
4.874000 0.294000 0.838295 0
4.875000 0.295000 0.838197 0
4.876000 0.295000 0.838098 0
4.877000 0.296000 0.838000 0
4.878000 0.296000 0.837902 0
4.879000 0.296000 0.837804 0
4.880000 0.296000 0.837706 0
4.881000 0.297000 0.837608 0
4.882000 0.298000 0.837510 0
4.883000 0.298000 0.837412 0
4.884000 0.298000 0.837315 0
4.885000 0.299000 0.837217 0
4.886000 0.300000 0.837120 0
4.887000 0.301000 0.837023 0
4.888000 0.301000 0.836926 0
4.889000 0.302000 0.836829 0
4.890000 0.303000 0.836732 0
4.891000 0.304000 0.836635 0
4.892000 0.304000 0.836539 0
4.893000 0.305000 0.836442 0
4.894000 0.305000 0.836346 0
4.895000 0.306000 0.836250 0
4.896000 0.307000 0.836154 0
4.897000 0.308000 0.836058 0
4.898000 0.308000 0.835962 0
4.899000 0.308000 0.835866 0
4.900000 0.308000 0.835770 0
4.901000 0.309000 0.835675 0
4.902000 0.309000 0.835579 0
4.903000 0.309000 0.835484 0
4.904000 0.310000 0.835389 0
4.905000 0.311000 0.835293 0
4.906000 0.312000 0.835198 0
4.907000 0.313000 0.835104 0
4.908000 0.313000 0.835009 0
4.909000 0.313000 0.834914 0
4.910000 0.314000 0.834820 0
4.911000 0.314000 0.834725 0
4.912000 0.315000 0.834631 0
4.913000 0.315000 0.834537 0
4.914000 0.316000 0.834443 0
4.915000 0.316000 0.834349 0
4.916000 0.316000 0.834255 0
4.917000 0.316000 0.834161 0
4.918000 0.317000 0.834068 0
4.919000 0.318000 0.833974 0
4.920000 0.318000 0.833881 0
4.921000 0.319000 0.833788 0
4.922000 0.319000 0.833694 0
4.923000 0.319000 0.833601 0
4.924000 0.319000 0.833509 0
4.925000 0.320000 0.833416 0
4.926000 0.320000 0.833323 0
4.927000 0.320000 0.833231 0
4.928000 0.321000 0.833138 0
4.929000 0.322000 0.833046 0
4.930000 0.322000 0.832954 0
4.931000 0.322000 0.832862 0
4.932000 0.323000 0.832770 0
4.933000 0.323000 0.832678 0
4.934000 0.323000 0.832586 0
4.935000 0.324000 0.832494 0
4.936000 0.325000 0.832403 0
4.937000 0.326000 0.832312 0
4.938000 0.327000 0.832220 0
4.939000 0.327000 0.832129 0
4.940000 0.327000 0.832038 0
4.941000 0.328000 0.831947 0
4.942000 0.328000 0.831856 0
4.943000 0.328000 0.831766 0
4.944000 0.329000 0.831675 0
4.945000 0.329000 0.831585 0
4.946000 0.330000 0.831494 0
4.947000 0.331000 0.831404 0
4.948000 0.331000 0.831314 0
4.949000 0.332000 0.831224 0
4.950000 0.332000 0.831134 0
4.951000 0.332000 0.831045 0
4.952000 0.333000 0.830955 0
4.953000 0.333000 0.830866 0
4.954000 0.334000 0.830776 0
4.955000 0.335000 0.830687 0
4.956000 0.335000 0.830598 0
4.957000 0.335000 0.830509 0
4.958000 0.335000 0.830420 0
4.959000 0.335000 0.830331 0
4.960000 0.335000 0.830243 0
4.961000 0.335000 0.830154 0
4.962000 0.336000 0.830066 0
4.963000 0.336000 0.829977 0
4.964000 0.337000 0.829889 0
4.965000 0.338000 0.829801 0
4.966000 0.339000 0.829713 0
4.967000 0.340000 0.829625 0
4.968000 0.340000 0.829538 0
4.969000 0.341000 0.829450 0
4.970000 0.341000 0.829363 0
4.971000 0.341000 0.829275 0
4.972000 0.341000 0.829188 0
4.973000 0.341000 0.829101 0
4.974000 0.341000 0.829014 0
4.975000 0.342000 0.828927 0
4.976000 0.343000 0.828840 0
4.977000 0.343000 0.828754 0
4.978000 0.343000 0.828667 0
4.979000 0.344000 0.828581 0
4.980000 0.344000 0.828495 0
4.981000 0.344000 0.828409 0
4.982000 0.345000 0.828323 0
4.983000 0.345000 0.828237 0
4.984000 0.346000 0.828151 0
4.985000 0.346000 0.828065 0
4.986000 0.346000 0.827980 0
4.987000 0.346000 0.827894 0
4.988000 0.346000 0.827809 0
4.989000 0.346000 0.827724 0
4.990000 0.346000 0.827639 0
4.991000 0.346000 0.827554 0
4.992000 0.346000 0.827469 0
4.993000 0.347000 0.827384 0
4.994000 0.348000 0.827300 0
4.995000 0.349000 0.827215 0
4.996000 0.349000 0.827131 0
4.997000 0.349000 0.827047 0
4.998000 0.350000 0.826963 0
4.999000 0.350000 0.826879 0
5.000000 0.350000 0.826795 0
5.001000 0.351000 0.826711 0
5.002000 0.352000 0.826628 0
5.003000 0.352000 0.826544 0
5.004000 0.353000 0.826461 0
5.005000 0.354000 0.826378 0
5.006000 0.355000 0.826294 0
5.007000 0.356000 0.826211 0
5.008000 0.357000 0.826129 0
5.009000 0.358000 0.826046 0
5.010000 0.359000 0.825963 0
5.011000 0.359000 0.825881 0
5.012000 0.359000 0.825798 0
5.013000 0.360000 0.825716 0
5.014000 0.361000 0.825634 0
5.015000 0.362000 0.825552 0
5.016000 0.362000 0.825470 0
5.017000 0.362000 0.825388 0
5.018000 0.363000 0.825307 0
5.019000 0.364000 0.825225 0
5.020000 0.364000 0.825144 0
5.021000 0.365000 0.825063 0
5.022000 0.365000 0.824981 0
5.023000 0.366000 0.824900 0
5.024000 0.366000 0.824819 0
5.025000 0.366000 0.824739 0
5.026000 0.366000 0.824658 0
5.027000 0.366000 0.824577 0
5.028000 0.366000 0.824497 0
5.029000 0.366000 0.824417 0
5.030000 0.366000 0.824337 0
5.031000 0.366000 0.824257 0
5.032000 0.367000 0.824177 0
5.033000 0.368000 0.824097 0
5.034000 0.368000 0.824017 0
5.035000 0.368000 0.823938 0
5.036000 0.369000 0.823858 0
5.037000 0.369000 0.823779 0
5.038000 0.369000 0.823700 0
5.039000 0.369000 0.823621 0
5.040000 0.369000 0.823542 0
5.041000 0.369000 0.823463 0
5.042000 0.370000 0.823384 0
5.043000 0.371000 0.823306 0
5.044000 0.372000 0.823227 0
5.045000 0.372000 0.823149 0
5.046000 0.372000 0.823071 0
5.047000 0.372000 0.822993 0
5.048000 0.373000 0.822915 0
5.049000 0.373000 0.822837 0
5.050000 0.374000 0.822759 0
5.051000 0.375000 0.822682 0
5.052000 0.376000 0.822604 0
5.053000 0.377000 0.822527 0
5.054000 0.378000 0.822450 0
5.055000 0.378000 0.822373 0
5.056000 0.379000 0.822296 0
5.057000 0.380000 0.822219 0
5.058000 0.380000 0.822142 0
5.059000 0.380000 0.822066 0
5.060000 0.380000 0.821989 0
5.061000 0.381000 0.821913 0
5.062000 0.381000 0.821837 0
5.063000 0.381000 0.821761 0
5.064000 0.381000 0.821685 0
5.065000 0.381000 0.821609 0
5.066000 0.382000 0.821533 0
5.067000 0.383000 0.821458 0
5.068000 0.384000 0.821382 0
5.069000 0.384000 0.821307 0
5.070000 0.384000 0.821232 0
5.071000 0.385000 0.821157 0
5.072000 0.385000 0.821082 0
5.073000 0.386000 0.821007 0
5.074000 0.386000 0.820932 0
5.075000 0.386000 0.820858 0
5.076000 0.386000 0.820783 0
5.077000 0.387000 0.820709 0
5.078000 0.388000 0.820635 0
5.079000 0.388000 0.820561 0
5.080000 0.388000 0.820487 0
5.081000 0.389000 0.820413 0
5.082000 0.389000 0.820339 0
5.083000 0.389000 0.820266 0
5.084000 0.390000 0.820192 0
5.085000 0.391000 0.820119 0
5.086000 0.391000 0.820046 0
5.087000 0.392000 0.819973 0
5.088000 0.392000 0.819900 0
5.089000 0.393000 0.819827 0
5.090000 0.393000 0.819754 0
5.091000 0.393000 0.819682 0
5.092000 0.394000 0.819609 0
5.093000 0.395000 0.819537 0
5.094000 0.395000 0.819465 0
5.095000 0.396000 0.819393 0
5.096000 0.396000 0.819321 0
5.097000 0.397000 0.819249 0
5.098000 0.397000 0.819178 0
5.099000 0.397000 0.819106 0
5.100000 0.398000 0.819035 0
5.101000 0.398000 0.818963 0
5.102000 0.399000 0.818892 0
5.103000 0.400000 0.818821 0
5.104000 0.400000 0.818750 0
5.105000 0.401000 0.818679 0
5.106000 0.402000 0.818609 0
5.107000 0.403000 0.818538 0
5.108000 0.404000 0.818468 0
5.109000 0.405000 0.818398 0
5.110000 0.406000 0.818328 0
5.111000 0.406000 0.818258 0
5.112000 0.406000 0.818188 0
5.113000 0.406000 0.818118 0
5.114000 0.407000 0.818048 0
5.115000 0.408000 0.817979 0
5.116000 0.409000 0.817909 0
5.117000 0.410000 0.817840 0
5.118000 0.410000 0.817771 0
5.119000 0.410000 0.817702 0
5.120000 0.411000 0.817633 0
5.121000 0.412000 0.817565 0
5.122000 0.412000 0.817496 0
5.123000 0.413000 0.817427 0
5.124000 0.413000 0.817359 0
5.125000 0.413000 0.817291 0
5.126000 0.413000 0.817223 0
5.127000 0.413000 0.817155 0
5.128000 0.413000 0.817087 0
5.129000 0.414000 0.817019 0
5.130000 0.414000 0.816952 0
5.131000 0.414000 0.816884 0
5.132000 0.414000 0.816817 0
5.133000 0.414000 0.816750 0
5.134000 0.414000 0.816683 0
5.135000 0.414000 0.816616 0
5.136000 0.414000 0.816549 0
5.137000 0.414000 0.816482 0
5.138000 0.414000 0.816416 0
5.139000 0.414000 0.816349 0
5.140000 0.414000 0.816283 0
5.141000 0.415000 0.816217 0
5.142000 0.415000 0.816151 0
5.143000 0.415000 0.816085 0
5.144000 0.415000 0.816019 0
5.145000 0.415000 0.815954 0
5.146000 0.415000 0.815888 0
5.147000 0.416000 0.815823 0
5.148000 0.416000 0.815757 0
5.149000 0.417000 0.815692 0
5.150000 0.417000 0.815627 0
5.151000 0.418000 0.815563 0
5.152000 0.419000 0.815498 0
5.153000 0.419000 0.815433 0
5.154000 0.420000 0.815369 0
5.155000 0.420000 0.815304 0
5.156000 0.421000 0.815240 0
5.157000 0.422000 0.815176 0
5.158000 0.422000 0.815112 0
5.159000 0.423000 0.815048 0
5.160000 0.424000 0.814985 0
5.161000 0.425000 0.814921 0
5.162000 0.425000 0.814858 0
5.163000 0.426000 0.814794 0
5.164000 0.427000 0.814731 0
5.165000 0.428000 0.814668 0
5.166000 0.428000 0.814605 0
5.167000 0.428000 0.814542 0
5.168000 0.428000 0.814480 0
5.169000 0.428000 0.814417 0
5.170000 0.429000 0.814355 0
5.171000 0.429000 0.814292 0
5.172000 0.429000 0.814230 0
5.173000 0.429000 0.814168 0
5.174000 0.429000 0.814106 0
5.175000 0.430000 0.814045 0
5.176000 0.430000 0.813983 0
5.177000 0.430000 0.813922 0
5.178000 0.430000 0.813860 0
5.179000 0.431000 0.813799 0
5.180000 0.432000 0.813738 0
5.181000 0.432000 0.813677 0
5.182000 0.433000 0.813616 0
5.183000 0.433000 0.813555 0
5.184000 0.433000 0.813495 0
5.185000 0.433000 0.813434 0
5.186000 0.433000 0.813374 0
5.187000 0.434000 0.813314 0
5.188000 0.434000 0.813254 0
5.189000 0.434000 0.813194 0
5.190000 0.435000 0.813134 0
5.191000 0.435000 0.813075 0
5.192000 0.435000 0.813015 0
5.193000 0.435000 0.812956 0
5.194000 0.436000 0.812896 0
5.195000 0.436000 0.812837 0
5.196000 0.437000 0.812778 0
5.197000 0.437000 0.812719 0
5.198000 0.437000 0.812661 0
5.199000 0.438000 0.812602 0
5.200000 0.439000 0.812544 0
5.201000 0.440000 0.812485 0
5.202000 0.440000 0.812427 0
5.203000 0.441000 0.812369 0
5.204000 0.441000 0.812311 0
5.205000 0.441000 0.812253 0
5.206000 0.442000 0.812196 0
5.207000 0.442000 0.812138 0
5.208000 0.443000 0.812081 0
5.209000 0.444000 0.812023 0
5.210000 0.444000 0.811966 0
5.211000 0.444000 0.811909 0
5.212000 0.445000 0.811852 0
5.213000 0.445000 0.811795 0
5.214000 0.446000 0.811739 0
5.215000 0.447000 0.811682 0
5.216000 0.448000 0.811626 0
5.217000 0.449000 0.811570 0
5.218000 0.449000 0.811514 0
5.219000 0.450000 0.811458 0
5.220000 0.451000 0.811402 0
5.221000 0.451000 0.811346 0
5.222000 0.451000 0.811291 0
5.223000 0.451000 0.811235 0
5.224000 0.451000 0.811180 0
5.225000 0.452000 0.811125 0
5.226000 0.453000 0.811070 0
5.227000 0.453000 0.811015 0
5.228000 0.454000 0.810960 0
5.229000 0.454000 0.810905 0
5.230000 0.455000 0.810851 0
5.231000 0.455000 0.810797 0
5.232000 0.455000 0.810742 0
5.233000 0.456000 0.810688 0
5.234000 0.457000 0.810634 0
5.235000 0.457000 0.810580 0
5.236000 0.457000 0.810527 0
5.237000 0.458000 0.810473 0
5.238000 0.459000 0.810420 0
5.239000 0.459000 0.810366 0
5.240000 0.459000 0.810313 0
5.241000 0.459000 0.810260 0
5.242000 0.459000 0.810207 0
5.243000 0.459000 0.810154 0
5.244000 0.460000 0.810102 0
5.245000 0.460000 0.810049 0
5.246000 0.461000 0.809997 0
5.247000 0.462000 0.809945 0
5.248000 0.462000 0.809893 0
5.249000 0.463000 0.809841 0
5.250000 0.463000 0.809789 0
5.251000 0.464000 0.809737 0
5.252000 0.464000 0.809685 0
5.253000 0.465000 0.809634 0
5.254000 0.465000 0.809583 0
5.255000 0.466000 0.809531 0
5.256000 0.467000 0.809480 0
5.257000 0.468000 0.809430 0
5.258000 0.469000 0.809379 0
5.259000 0.469000 0.809328 0
5.260000 0.470000 0.809278 0
5.261000 0.470000 0.809227 0
5.262000 0.471000 0.809177 0
5.263000 0.472000 0.809127 0
5.264000 0.472000 0.809077 0
5.265000 0.472000 0.809027 0
5.266000 0.472000 0.808977 0
5.267000 0.473000 0.808928 0
5.268000 0.474000 0.808878 0
5.269000 0.474000 0.808829 0
5.270000 0.475000 0.808780 0
5.271000 0.475000 0.808731 0
5.272000 0.476000 0.808682 0
5.273000 0.477000 0.808633 0
5.274000 0.478000 0.808585 0
5.275000 0.478000 0.808536 0
5.276000 0.479000 0.808488 0
5.277000 0.479000 0.808440 0
5.278000 0.480000 0.808391 0
5.279000 0.480000 0.808343 0
5.280000 0.481000 0.808296 0
5.281000 0.481000 0.808248 0
5.282000 0.482000 0.808200 0
5.283000 0.483000 0.808153 0
5.284000 0.483000 0.808106 0
5.285000 0.484000 0.808059 0
5.286000 0.484000 0.808012 0
5.287000 0.485000 0.807965 0
5.288000 0.486000 0.807918 0
5.289000 0.486000 0.807871 0
5.290000 0.486000 0.807825 0
5.291000 0.487000 0.807778 0
5.292000 0.488000 0.807732 0
5.293000 0.489000 0.807686 0
5.294000 0.490000 0.807640 0
5.295000 0.491000 0.807594 0
5.296000 0.492000 0.807549 0
5.297000 0.492000 0.807503 0
5.298000 0.492000 0.807458 0
5.299000 0.492000 0.807413 0
5.300000 0.492000 0.807367 0
5.301000 0.492000 0.807322 0
5.302000 0.492000 0.807278 0
5.303000 0.493000 0.807233 0
5.304000 0.494000 0.807188 0
5.305000 0.494000 0.807144 0
5.306000 0.494000 0.807100 0
5.307000 0.495000 0.807055 0
5.308000 0.496000 0.807011 0
5.309000 0.497000 0.806967 0
5.310000 0.498000 0.806924 0
5.311000 0.499000 0.806880 0
5.312000 0.500000 0.806837 0
5.313000 0.501000 0.806793 0
5.314000 0.502000 0.806750 0
5.315000 0.502000 0.806707 0
5.316000 0.502000 0.806664 0
5.317000 0.503000 0.806621 0
5.318000 0.504000 0.806578 0
5.319000 0.505000 0.806536 0
5.320000 0.506000 0.806493 0
5.321000 0.506000 0.806451 0
5.322000 0.506000 0.806409 0
5.323000 0.506000 0.806367 0
5.324000 0.506000 0.806325 0
5.325000 0.506000 0.806283 0
5.326000 0.506000 0.806242 0
5.327000 0.507000 0.806200 0
5.328000 0.507000 0.806159 0
5.329000 0.508000 0.806118 0
5.330000 0.509000 0.806077 0
5.331000 0.509000 0.806036 0
5.332000 0.509000 0.805995 0
5.333000 0.509000 0.805954 0
5.334000 0.509000 0.805914 0
5.335000 0.510000 0.805873 0
5.336000 0.510000 0.805833 0
5.337000 0.511000 0.805793 0
5.338000 0.512000 0.805753 0
5.339000 0.513000 0.805713 0
5.340000 0.514000 0.805674 0
5.341000 0.515000 0.805634 0
5.342000 0.515000 0.805595 0
5.343000 0.515000 0.805555 0
5.344000 0.515000 0.805516 0
5.345000 0.515000 0.805477 0
5.346000 0.515000 0.805438 0
5.347000 0.516000 0.805400 0
5.348000 0.516000 0.805361 0
5.349000 0.516000 0.805323 0
5.350000 0.516000 0.805284 0
5.351000 0.517000 0.805246 0
5.352000 0.518000 0.805208 0
5.353000 0.519000 0.805170 0
5.354000 0.520000 0.805132 0
5.355000 0.520000 0.805095 0
5.356000 0.521000 0.805057 0
5.357000 0.521000 0.805020 0
5.358000 0.521000 0.804983 0
5.359000 0.521000 0.804945 0
5.360000 0.522000 0.804908 0
5.361000 0.523000 0.804872 0
5.362000 0.524000 0.804835 0
5.363000 0.524000 0.804798 0
5.364000 0.524000 0.804762 0
5.365000 0.524000 0.804726 0
5.366000 0.525000 0.804690 0
5.367000 0.526000 0.804654 0
5.368000 0.526000 0.804618 0
5.369000 0.526000 0.804582 0
5.370000 0.527000 0.804546 0
5.371000 0.527000 0.804511 0
5.372000 0.528000 0.804476 0
5.373000 0.528000 0.804440 0
5.374000 0.529000 0.804405 0
5.375000 0.529000 0.804370 0
5.376000 0.529000 0.804336 0
5.377000 0.530000 0.804301 0
5.378000 0.531000 0.804267 0
5.379000 0.531000 0.804232 0
5.380000 0.532000 0.804198 0
5.381000 0.532000 0.804164 0
5.382000 0.532000 0.804130 0
5.383000 0.532000 0.804096 0
5.384000 0.532000 0.804063 0
5.385000 0.533000 0.804029 0
5.386000 0.534000 0.803996 0
5.387000 0.534000 0.803962 0
5.388000 0.535000 0.803929 0
5.389000 0.536000 0.803896 0
5.390000 0.537000 0.803863 0
5.391000 0.537000 0.803831 0
5.392000 0.537000 0.803798 0
5.393000 0.538000 0.803766 0
5.394000 0.538000 0.803733 0
5.395000 0.538000 0.803701 0
5.396000 0.539000 0.803669 0
5.397000 0.540000 0.803637 0
5.398000 0.541000 0.803606 0
5.399000 0.542000 0.803574 0
5.400000 0.543000 0.803543 0
5.401000 0.543000 0.803511 0
5.402000 0.543000 0.803480 0
5.403000 0.544000 0.803449 0
5.404000 0.545000 0.803418 0
5.405000 0.546000 0.803387 0
5.406000 0.547000 0.803357 0
5.407000 0.548000 0.803326 0
5.408000 0.548000 0.803296 0
5.409000 0.549000 0.803266 0
5.410000 0.549000 0.803235 0
5.411000 0.549000 0.803206 0
5.412000 0.550000 0.803176 0
5.413000 0.551000 0.803146 0
5.414000 0.552000 0.803117 0
5.415000 0.553000 0.803087 0
5.416000 0.553000 0.803058 0
5.417000 0.553000 0.803029 0
5.418000 0.553000 0.803000 0
5.419000 0.553000 0.802971 0
5.420000 0.553000 0.802942 0
5.421000 0.553000 0.802914 0
5.422000 0.553000 0.802885 0
5.423000 0.553000 0.802857 0
5.424000 0.554000 0.802829 0
5.425000 0.554000 0.802801 0
5.426000 0.555000 0.802773 0
5.427000 0.555000 0.802745 0
5.428000 0.556000 0.802718 0
5.429000 0.556000 0.802690 0
5.430000 0.556000 0.802663 0
5.431000 0.557000 0.802636 0
5.432000 0.557000 0.802609 0
5.433000 0.558000 0.802582 0
5.434000 0.559000 0.802555 0
5.435000 0.560000 0.802528 0
5.436000 0.561000 0.802502 0
5.437000 0.562000 0.802475 0
5.438000 0.563000 0.802449 0
5.439000 0.564000 0.802423 0
5.440000 0.565000 0.802397 0
5.441000 0.566000 0.802371 0
5.442000 0.567000 0.802346 0
5.443000 0.567000 0.802320 0
5.444000 0.567000 0.802295 0
5.445000 0.567000 0.802270 0
5.446000 0.567000 0.802245 0
5.447000 0.567000 0.802220 0
5.448000 0.568000 0.802195 0
5.449000 0.568000 0.802170 0
5.450000 0.569000 0.802146 0
5.451000 0.569000 0.802121 0
5.452000 0.569000 0.802097 0
5.453000 0.569000 0.802073 0
5.454000 0.569000 0.802049 0
5.455000 0.570000 0.802025 0
5.456000 0.571000 0.802001 0
5.457000 0.571000 0.801978 0
5.458000 0.571000 0.801954 0
5.459000 0.572000 0.801931 0
5.460000 0.573000 0.801908 0
5.461000 0.573000 0.801885 0
5.462000 0.573000 0.801862 0
5.463000 0.573000 0.801839 0
5.464000 0.574000 0.801816 0
5.465000 0.575000 0.801794 0
5.466000 0.576000 0.801772 0
5.467000 0.576000 0.801750 0
5.468000 0.576000 0.801727 0
5.469000 0.577000 0.801706 0
5.470000 0.577000 0.801684 0
5.471000 0.577000 0.801662 0
5.472000 0.578000 0.801641 0
5.473000 0.578000 0.801619 0
5.474000 0.578000 0.801598 0
5.475000 0.579000 0.801577 0
5.476000 0.580000 0.801556 0
5.477000 0.580000 0.801535 0
5.478000 0.581000 0.801515 0
5.479000 0.582000 0.801494 0
5.480000 0.583000 0.801474 0
5.481000 0.583000 0.801454 0
5.482000 0.584000 0.801433 0
5.483000 0.584000 0.801414 0
5.484000 0.584000 0.801394 0
5.485000 0.584000 0.801374 0
5.486000 0.585000 0.801354 0
5.487000 0.586000 0.801335 0
5.488000 0.586000 0.801316 0
5.489000 0.587000 0.801297 0
5.490000 0.588000 0.801278 0
5.491000 0.589000 0.801259 0
5.492000 0.589000 0.801240 0
5.493000 0.589000 0.801222 0
5.494000 0.590000 0.801203 0
5.495000 0.590000 0.801185 0
5.496000 0.590000 0.801167 0
5.497000 0.591000 0.801149 0
5.498000 0.592000 0.801131 0
5.499000 0.593000 0.801113 0
5.500000 0.593000 0.801096 0
5.501000 0.594000 0.801078 0
5.502000 0.595000 0.801061 0
5.503000 0.595000 0.801044 0
5.504000 0.595000 0.801027 0
5.505000 0.596000 0.801010 0
5.506000 0.597000 0.800993 0
5.507000 0.598000 0.800976 0
5.508000 0.598000 0.800960 0
5.509000 0.599000 0.800944 0
5.510000 0.599000 0.800927 0
5.511000 0.600000 0.800911 0
5.512000 0.601000 0.800896 0
5.513000 0.601000 0.800880 0
5.514000 0.601000 0.800864 0
5.515000 0.601000 0.800849 0
5.516000 0.601000 0.800833 0
5.517000 0.601000 0.800818 0
5.518000 0.601000 0.800803 0
5.519000 0.602000 0.800788 0
5.520000 0.602000 0.800773 0
5.521000 0.602000 0.800759 0
5.522000 0.603000 0.800744 0
5.523000 0.603000 0.800730 0
5.524000 0.604000 0.800716 0
5.525000 0.604000 0.800701 0
5.526000 0.605000 0.800687 0
5.527000 0.605000 0.800674 0
5.528000 0.606000 0.800660 0
5.529000 0.607000 0.800646 0
5.530000 0.608000 0.800633 0
5.531000 0.608000 0.800620 0
5.532000 0.608000 0.800607 0
5.533000 0.609000 0.800594 0
5.534000 0.610000 0.800581 0
5.535000 0.610000 0.800568 0
5.536000 0.610000 0.800556 0
5.537000 0.611000 0.800543 0
5.538000 0.612000 0.800531 0
5.539000 0.612000 0.800519 0
5.540000 0.612000 0.800507 0
5.541000 0.612000 0.800495 0
5.542000 0.612000 0.800483 0
5.543000 0.612000 0.800472 0
5.544000 0.613000 0.800460 0
5.545000 0.614000 0.800449 0
5.546000 0.614000 0.800438 0
5.547000 0.614000 0.800427 0
5.548000 0.615000 0.800416 0
5.549000 0.615000 0.800405 0
5.550000 0.616000 0.800395 0
5.551000 0.617000 0.800384 0
5.552000 0.618000 0.800374 0
5.553000 0.619000 0.800364 0
5.554000 0.619000 0.800354 0
5.555000 0.619000 0.800344 0
5.556000 0.620000 0.800334 0
5.557000 0.621000 0.800324 0
5.558000 0.622000 0.800315 0
5.559000 0.623000 0.800306 0
5.560000 0.623000 0.800296 0
5.561000 0.623000 0.800287 0
5.562000 0.624000 0.800278 0
5.563000 0.624000 0.800270 0
5.564000 0.625000 0.800261 0
5.565000 0.625000 0.800253 0
5.566000 0.625000 0.800244 0
5.567000 0.626000 0.800236 0
5.568000 0.626000 0.800228 0
5.569000 0.627000 0.800220 0
5.570000 0.627000 0.800212 0
5.571000 0.627000 0.800205 0
5.572000 0.627000 0.800197 0
5.573000 0.627000 0.800190 0
5.574000 0.627000 0.800183 0
5.575000 0.628000 0.800175 0
5.576000 0.628000 0.800168 0
5.577000 0.629000 0.800162 0
5.578000 0.630000 0.800155 0
5.579000 0.631000 0.800148 0
5.580000 0.631000 0.800142 0
5.581000 0.632000 0.800136 0
5.582000 0.632000 0.800130 0
5.583000 0.632000 0.800124 0
5.584000 0.633000 0.800118 0
5.585000 0.634000 0.800112 0
5.586000 0.635000 0.800107 0
5.587000 0.636000 0.800101 0
5.588000 0.637000 0.800096 0
5.589000 0.637000 0.800091 0
5.590000 0.637000 0.800086 0
5.591000 0.637000 0.800081 0
5.592000 0.638000 0.800076 0
5.593000 0.638000 0.800072 0
5.594000 0.638000 0.800067 0
5.595000 0.638000 0.800063 0
5.596000 0.639000 0.800059 0
5.597000 0.640000 0.800055 0
5.598000 0.640000 0.800051 0
5.599000 0.641000 0.800047 0
5.600000 0.642000 0.800044 0
5.601000 0.643000 0.800040 0
5.602000 0.643000 0.800037 0
5.603000 0.644000 0.800034 0
5.604000 0.644000 0.800031 0
5.605000 0.645000 0.800028 0
5.606000 0.646000 0.800025 0
5.607000 0.647000 0.800023 0
5.608000 0.648000 0.800020 0
5.609000 0.649000 0.800018 0
5.610000 0.649000 0.800016 0
5.611000 0.649000 0.800014 0
5.612000 0.650000 0.800012 0
5.613000 0.651000 0.800010 0
5.614000 0.652000 0.800008 0
5.615000 0.652000 0.800007 0
5.616000 0.653000 0.800006 0
5.617000 0.654000 0.800004 0
5.618000 0.655000 0.800003 0
5.619000 0.655000 0.800003 0
5.620000 0.655000 0.800002 0
5.621000 0.655000 0.800001 0
5.622000 0.655000 0.800001 0
5.623000 0.656000 0.800000 0
5.624000 0.656000 0.800000 0
5.625000 0.657000 0.800000 0
5.626000 0.658000 0.800000 0
5.627000 0.658000 0.800000 0
5.628000 0.659000 0.800001 0
5.629000 0.660000 0.800001 0
5.630000 0.661000 0.800002 0
5.631000 0.662000 0.800003 0
5.632000 0.662000 0.800003 0
5.633000 0.663000 0.800004 0
5.634000 0.663000 0.800006 0
5.635000 0.663000 0.800007 0
5.636000 0.663000 0.800008 0
5.637000 0.664000 0.800010 0
5.638000 0.665000 0.800012 0
5.639000 0.666000 0.800014 0
5.640000 0.666000 0.800016 0
5.641000 0.667000 0.800018 0
5.642000 0.667000 0.800020 0
5.643000 0.668000 0.800023 0
5.644000 0.668000 0.800025 0
5.645000 0.668000 0.800028 0
5.646000 0.669000 0.800031 0
5.647000 0.670000 0.800034 0
5.648000 0.670000 0.800037 0
5.649000 0.671000 0.800040 0
5.650000 0.672000 0.800044 0
5.651000 0.673000 0.800047 0
5.652000 0.673000 0.800051 0
5.653000 0.674000 0.800055 0
5.654000 0.674000 0.800059 0
5.655000 0.674000 0.800063 0
5.656000 0.675000 0.800067 0
5.657000 0.675000 0.800072 0
5.658000 0.675000 0.800076 0
5.659000 0.676000 0.800081 0
5.660000 0.677000 0.800086 0
5.661000 0.678000 0.800091 0
5.662000 0.678000 0.800096 0
5.663000 0.678000 0.800101 0
5.664000 0.679000 0.800107 0
5.665000 0.680000 0.800112 0
5.666000 0.681000 0.800118 0
5.667000 0.681000 0.800124 0
5.668000 0.681000 0.800130 0
5.669000 0.681000 0.800136 0
5.670000 0.681000 0.800142 0
5.671000 0.682000 0.800148 0
5.672000 0.683000 0.800155 0
5.673000 0.684000 0.800162 0
5.674000 0.685000 0.800168 0
5.675000 0.685000 0.800175 0
5.676000 0.686000 0.800183 0
5.677000 0.686000 0.800190 0
5.678000 0.686000 0.800197 0
5.679000 0.687000 0.800205 0
5.680000 0.688000 0.800212 0
5.681000 0.689000 0.800220 0
5.682000 0.690000 0.800228 0
5.683000 0.691000 0.800236 0
5.684000 0.692000 0.800244 0
5.685000 0.692000 0.800253 0
5.686000 0.692000 0.800261 0
5.687000 0.692000 0.800270 0
5.688000 0.693000 0.800278 0
5.689000 0.693000 0.800287 0
5.690000 0.694000 0.800296 0
5.691000 0.695000 0.800306 0
5.692000 0.696000 0.800315 0
5.693000 0.696000 0.800324 0
5.694000 0.697000 0.800334 0
5.695000 0.697000 0.800344 0
5.696000 0.697000 0.800354 0
5.697000 0.698000 0.800364 0
5.698000 0.698000 0.800374 0
5.699000 0.698000 0.800384 0
5.700000 0.698000 0.800395 0
5.701000 0.699000 0.800405 0
5.702000 0.699000 0.800416 0
5.703000 0.700000 0.800427 0
5.704000 0.700000 0.800438 0
5.705000 0.700000 0.800449 0
5.706000 0.701000 0.800460 0
5.707000 0.702000 0.800472 0
5.708000 0.703000 0.800483 0
5.709000 0.703000 0.800495 0
5.710000 0.703000 0.800507 0
5.711000 0.703000 0.800519 0
5.712000 0.704000 0.800531 0
5.713000 0.704000 0.800543 0
5.714000 0.704000 0.800556 0
5.715000 0.705000 0.800568 0
5.716000 0.705000 0.800581 0
5.717000 0.706000 0.800594 0
5.718000 0.707000 0.800607 0
5.719000 0.707000 0.800620 0
5.720000 0.707000 0.800633 0
5.721000 0.708000 0.800646 0
5.722000 0.709000 0.800660 0
5.723000 0.710000 0.800674 0
5.724000 0.711000 0.800687 0
5.725000 0.712000 0.800701 0
5.726000 0.713000 0.800716 0
5.727000 0.713000 0.800730 0
5.728000 0.713000 0.800744 0
5.729000 0.713000 0.800759 0
5.730000 0.713000 0.800773 0
5.731000 0.714000 0.800788 0
5.732000 0.715000 0.800803 0
5.733000 0.716000 0.800818 0
5.734000 0.716000 0.800833 0
5.735000 0.717000 0.800849 0
5.736000 0.718000 0.800864 0
5.737000 0.719000 0.800880 0
5.738000 0.720000 0.800896 0
5.739000 0.721000 0.800911 0
5.740000 0.722000 0.800927 0
5.741000 0.722000 0.800944 0
5.742000 0.722000 0.800960 0
5.743000 0.723000 0.800976 0
5.744000 0.723000 0.800993 0
5.745000 0.724000 0.801010 0
5.746000 0.725000 0.801027 0
5.747000 0.725000 0.801044 0
5.748000 0.725000 0.801061 0
5.749000 0.725000 0.801078 0
5.750000 0.725000 0.801096 0
5.751000 0.725000 0.801113 0
5.752000 0.725000 0.801131 0
5.753000 0.725000 0.801149 0
5.754000 0.726000 0.801167 0
5.755000 0.727000 0.801185 0
5.756000 0.728000 0.801203 0
5.757000 0.728000 0.801222 0
5.758000 0.729000 0.801240 0
5.759000 0.730000 0.801259 0
5.760000 0.731000 0.801278 0
5.761000 0.732000 0.801297 0
5.762000 0.733000 0.801316 0
5.763000 0.733000 0.801335 0
5.764000 0.733000 0.801354 0
5.765000 0.734000 0.801374 0
5.766000 0.735000 0.801394 0
5.767000 0.736000 0.801414 0
5.768000 0.736000 0.801433 0
5.769000 0.736000 0.801454 0
5.770000 0.736000 0.801474 0
5.771000 0.737000 0.801494 0
5.772000 0.738000 0.801515 0
5.773000 0.738000 0.801535 0
5.774000 0.739000 0.801556 0
5.775000 0.740000 0.801577 0
5.776000 0.741000 0.801598 0
5.777000 0.741000 0.801619 0
5.778000 0.742000 0.801641 0
5.779000 0.742000 0.801662 0
5.780000 0.743000 0.801684 0
5.781000 0.743000 0.801706 0
5.782000 0.743000 0.801727 0
5.783000 0.743000 0.801750 0
5.784000 0.743000 0.801772 0
5.785000 0.743000 0.801794 0
5.786000 0.744000 0.801816 0
5.787000 0.745000 0.801839 0
5.788000 0.745000 0.801862 0
5.789000 0.746000 0.801885 0
5.790000 0.746000 0.801908 0
5.791000 0.746000 0.801931 0
5.792000 0.747000 0.801954 0
5.793000 0.748000 0.801978 0
5.794000 0.749000 0.802001 0
5.795000 0.750000 0.802025 0
5.796000 0.751000 0.802049 0
5.797000 0.752000 0.802073 0
5.798000 0.753000 0.802097 0
5.799000 0.753000 0.802121 0
5.800000 0.754000 0.802146 0
5.801000 0.754000 0.802170 0
5.802000 0.755000 0.802195 0
5.803000 0.756000 0.802220 0
5.804000 0.756000 0.802245 0
5.805000 0.757000 0.802270 0
5.806000 0.757000 0.802295 0
5.807000 0.757000 0.802320 0
5.808000 0.758000 0.802346 0
5.809000 0.758000 0.802371 0
5.810000 0.758000 0.802397 0
5.811000 0.759000 0.802423 0
5.812000 0.760000 0.802449 0
5.813000 0.760000 0.802475 0
5.814000 0.760000 0.802502 0
5.815000 0.760000 0.802528 0
5.816000 0.761000 0.802555 0
5.817000 0.762000 0.802582 0
5.818000 0.762000 0.802609 0
5.819000 0.763000 0.802636 0
5.820000 0.763000 0.802663 0
5.821000 0.764000 0.802690 0
5.822000 0.764000 0.802718 0
5.823000 0.765000 0.802745 0
5.824000 0.765000 0.802773 0
5.825000 0.765000 0.802801 0
5.826000 0.765000 0.802829 0
5.827000 0.765000 0.802857 0
5.828000 0.766000 0.802885 0
5.829000 0.766000 0.802914 0
5.830000 0.767000 0.802942 0
5.831000 0.767000 0.802971 0
5.832000 0.767000 0.803000 0
5.833000 0.768000 0.803029 0
5.834000 0.769000 0.803058 0
5.835000 0.770000 0.803087 0
5.836000 0.770000 0.803117 0
5.837000 0.771000 0.803146 0
5.838000 0.772000 0.803176 0
5.839000 0.773000 0.803206 0
5.840000 0.774000 0.803235 0
5.841000 0.775000 0.803266 0
5.842000 0.776000 0.803296 0
5.843000 0.776000 0.803326 0
5.844000 0.776000 0.803357 0
5.845000 0.777000 0.803387 0
5.846000 0.778000 0.803418 0
5.847000 0.779000 0.803449 0
5.848000 0.780000 0.803480 0
5.849000 0.780000 0.803511 0
5.850000 0.780000 0.803543 0
5.851000 0.781000 0.803574 0
5.852000 0.782000 0.803606 0
5.853000 0.783000 0.803637 0
5.854000 0.783000 0.803669 0
5.855000 0.783000 0.803701 0
5.856000 0.784000 0.803733 0
5.857000 0.785000 0.803766 0
5.858000 0.786000 0.803798 0
5.859000 0.787000 0.803831 0
5.860000 0.787000 0.803863 0
5.861000 0.787000 0.803896 0
5.862000 0.787000 0.803929 0
5.863000 0.788000 0.803962 0
5.864000 0.788000 0.803996 0
5.865000 0.788000 0.804029 0
5.866000 0.788000 0.804063 0
5.867000 0.788000 0.804096 0
5.868000 0.789000 0.804130 0
5.869000 0.789000 0.804164 0
5.870000 0.789000 0.804198 0
5.871000 0.790000 0.804232 0
5.872000 0.791000 0.804267 0
5.873000 0.792000 0.804301 0
5.874000 0.793000 0.804336 0
5.875000 0.793000 0.804370 0
5.876000 0.793000 0.804405 0
5.877000 0.794000 0.804440 0
5.878000 0.794000 0.804476 0
5.879000 0.794000 0.804511 0
5.880000 0.794000 0.804546 0
5.881000 0.795000 0.804582 0
5.882000 0.796000 0.804618 0
5.883000 0.796000 0.804654 0
5.884000 0.797000 0.804690 0
5.885000 0.797000 0.804726 0
5.886000 0.798000 0.804762 0
5.887000 0.798000 0.804798 0
5.888000 0.798000 0.804835 0
5.889000 0.798000 0.804872 0
5.890000 0.799000 0.804908 0
5.891000 0.799000 0.804945 0
5.892000 0.800000 0.804983 0
5.893000 0.800000 0.805020 0
5.894000 0.800000 0.805057 0
5.895000 0.801000 0.805095 0
5.896000 0.802000 0.805132 0
5.897000 0.802000 0.805170 0
5.898000 0.802000 0.805208 0
5.899000 0.803000 0.805246 0
5.900000 0.804000 0.805284 0
5.901000 0.805000 0.805323 0
5.902000 0.805000 0.805361 0
5.903000 0.805000 0.805400 0
5.904000 0.806000 0.805438 0
5.905000 0.001000 0.805477 1
5.906000 0.002000 0.805516 0
5.907000 0.003000 0.805555 0
5.908000 0.004000 0.805595 0
5.909000 0.004000 0.805634 0
5.910000 0.004000 0.805674 0
5.911000 0.004000 0.805713 0
5.912000 0.004000 0.805753 0
5.913000 0.004000 0.805793 0
5.914000 0.004000 0.805833 0
5.915000 0.004000 0.805873 0
5.916000 0.004000 0.805914 0
5.917000 0.005000 0.805954 0
5.918000 0.005000 0.805995 0
5.919000 0.006000 0.806036 0
5.920000 0.006000 0.806077 0
5.921000 0.007000 0.806118 0
5.922000 0.007000 0.806159 0
5.923000 0.008000 0.806200 0
5.924000 0.008000 0.806242 0
5.925000 0.009000 0.806283 0
5.926000 0.009000 0.806325 0
5.927000 0.009000 0.806367 0
5.928000 0.010000 0.806409 0
5.929000 0.011000 0.806451 0
5.930000 0.012000 0.806493 0
5.931000 0.013000 0.806536 0
5.932000 0.013000 0.806578 0
5.933000 0.014000 0.806621 0
5.934000 0.014000 0.806664 0
5.935000 0.014000 0.806707 0
5.936000 0.014000 0.806750 0
5.937000 0.015000 0.806793 0
5.938000 0.016000 0.806837 0
5.939000 0.016000 0.806880 0
5.940000 0.017000 0.806924 0
5.941000 0.017000 0.806967 0
5.942000 0.017000 0.807011 0
5.943000 0.017000 0.807055 0
5.944000 0.018000 0.807100 0
5.945000 0.018000 0.807144 0
5.946000 0.018000 0.807188 0
5.947000 0.018000 0.807233 0
5.948000 0.018000 0.807278 0
5.949000 0.019000 0.807322 0
5.950000 0.019000 0.807367 0
5.951000 0.019000 0.807413 0
5.952000 0.019000 0.807458 0
5.953000 0.019000 0.807503 0
5.954000 0.019000 0.807549 0
5.955000 0.020000 0.807594 0
5.956000 0.021000 0.807640 0
5.957000 0.022000 0.807686 0
5.958000 0.022000 0.807732 0
5.959000 0.023000 0.807778 0
5.960000 0.024000 0.807825 0
5.961000 0.025000 0.807871 0
5.962000 0.025000 0.807918 0
5.963000 0.025000 0.807965 0
5.964000 0.026000 0.808012 0
5.965000 0.027000 0.808059 0
5.966000 0.027000 0.808106 0
5.967000 0.028000 0.808153 0
5.968000 0.029000 0.808200 0
5.969000 0.030000 0.808248 0
5.970000 0.030000 0.808296 0
5.971000 0.031000 0.808343 0
5.972000 0.031000 0.808391 0
5.973000 0.032000 0.808440 0
5.974000 0.033000 0.808488 0
5.975000 0.033000 0.808536 0
5.976000 0.033000 0.808585 0
5.977000 0.034000 0.808633 0
5.978000 0.034000 0.808682 0
5.979000 0.035000 0.808731 0
5.980000 0.035000 0.808780 0
5.981000 0.035000 0.808829 0
5.982000 0.035000 0.808878 0
5.983000 0.036000 0.808928 0
5.984000 0.037000 0.808977 0
5.985000 0.038000 0.809027 0
5.986000 0.039000 0.809077 0
5.987000 0.039000 0.809127 0
5.988000 0.039000 0.809177 0
5.989000 0.040000 0.809227 0
5.990000 0.040000 0.809278 0
5.991000 0.040000 0.809328 0
5.992000 0.041000 0.809379 0
5.993000 0.041000 0.809430 0
5.994000 0.041000 0.809480 0
5.995000 0.042000 0.809531 0
5.996000 0.042000 0.809583 0
5.997000 0.042000 0.809634 0
5.998000 0.042000 0.809685 0
5.999000 0.042000 0.809737 0
6.000000 0.042000 0.809789 0
6.001000 0.042000 0.809841 0
6.002000 0.042000 0.809893 0
6.003000 0.042000 0.809945 0
6.004000 0.042000 0.809997 0
6.005000 0.042000 0.810049 0
6.006000 0.042000 0.810102 0
6.007000 0.042000 0.810154 0
6.008000 0.042000 0.810207 0
6.009000 0.042000 0.810260 0
6.010000 0.043000 0.810313 0
6.011000 0.043000 0.810366 0
6.012000 0.044000 0.810420 0
6.013000 0.044000 0.810473 0
6.014000 0.044000 0.810527 0
6.015000 0.044000 0.810580 0
6.016000 0.044000 0.810634 0
6.017000 0.045000 0.810688 0
6.018000 0.045000 0.810742 0
6.019000 0.046000 0.810797 0
6.020000 0.047000 0.810851 0
6.021000 0.047000 0.810905 0
6.022000 0.048000 0.810960 0
6.023000 0.048000 0.811015 0
6.024000 0.049000 0.811070 0
6.025000 0.050000 0.811125 0
6.026000 0.050000 0.811180 0
6.027000 0.051000 0.811235 0
6.028000 0.051000 0.811291 0
6.029000 0.052000 0.811346 0
6.030000 0.053000 0.811402 0
6.031000 0.054000 0.811458 0
6.032000 0.054000 0.811514 0
6.033000 0.055000 0.811570 0
6.034000 0.055000 0.811626 0
6.035000 0.056000 0.811682 0
6.036000 0.056000 0.811739 0
6.037000 0.056000 0.811795 0
6.038000 0.057000 0.811852 0
6.039000 0.057000 0.811909 0
6.040000 0.058000 0.811966 0
6.041000 0.059000 0.812023 0
6.042000 0.060000 0.812081 0
6.043000 0.060000 0.812138 0
6.044000 0.060000 0.812196 0
6.045000 0.061000 0.812253 0
6.046000 0.061000 0.812311 0
6.047000 0.062000 0.812369 0
6.048000 0.062000 0.812427 0
6.049000 0.063000 0.812485 0
6.050000 0.063000 0.812544 0
6.051000 0.063000 0.812602 0
6.052000 0.063000 0.812661 0
6.053000 0.063000 0.812719 0
6.054000 0.063000 0.812778 0
6.055000 0.064000 0.812837 0
6.056000 0.065000 0.812896 0
6.057000 0.066000 0.812956 0
6.058000 0.066000 0.813015 0
6.059000 0.066000 0.813075 0
6.060000 0.066000 0.813134 0
6.061000 0.067000 0.813194 0
6.062000 0.067000 0.813254 0
6.063000 0.067000 0.813314 0
6.064000 0.067000 0.813374 0
6.065000 0.067000 0.813434 0
6.066000 0.068000 0.813495 0
6.067000 0.068000 0.813555 0
6.068000 0.069000 0.813616 0
6.069000 0.070000 0.813677 0
6.070000 0.070000 0.813738 0
6.071000 0.070000 0.813799 0
6.072000 0.070000 0.813860 0
6.073000 0.070000 0.813922 0
6.074000 0.070000 0.813983 0
6.075000 0.071000 0.814045 0
6.076000 0.072000 0.814106 0
6.077000 0.073000 0.814168 0
6.078000 0.073000 0.814230 0
6.079000 0.074000 0.814292 0
6.080000 0.075000 0.814355 0
6.081000 0.076000 0.814417 0
6.082000 0.077000 0.814480 0
6.083000 0.078000 0.814542 0
6.084000 0.079000 0.814605 0
6.085000 0.080000 0.814668 0
6.086000 0.080000 0.814731 0
6.087000 0.081000 0.814794 0
6.088000 0.082000 0.814858 0
6.089000 0.082000 0.814921 0
6.090000 0.082000 0.814985 0
6.091000 0.082000 0.815048 0
6.092000 0.082000 0.815112 0
6.093000 0.083000 0.815176 0
6.094000 0.083000 0.815240 0
6.095000 0.084000 0.815304 0
6.096000 0.084000 0.815369 0
6.097000 0.085000 0.815433 0
6.098000 0.086000 0.815498 0
6.099000 0.087000 0.815563 0
6.100000 0.087000 0.815627 0
6.101000 0.088000 0.815692 0
6.102000 0.088000 0.815757 0
6.103000 0.088000 0.815823 0
6.104000 0.088000 0.815888 0
6.105000 0.089000 0.815954 0
6.106000 0.090000 0.816019 0
6.107000 0.091000 0.816085 0
6.108000 0.092000 0.816151 0
6.109000 0.092000 0.816217 0
6.110000 0.093000 0.816283 0
6.111000 0.093000 0.816349 0
6.112000 0.094000 0.816416 0
6.113000 0.094000 0.816482 0
6.114000 0.094000 0.816549 0
6.115000 0.094000 0.816616 0
6.116000 0.095000 0.816683 0
6.117000 0.095000 0.816750 0
6.118000 0.096000 0.816817 0
6.119000 0.096000 0.816884 0
6.120000 0.096000 0.816952 0
6.121000 0.096000 0.817019 0
6.122000 0.096000 0.817087 0
6.123000 0.096000 0.817155 0
6.124000 0.097000 0.817223 0
6.125000 0.098000 0.817291 0
6.126000 0.098000 0.817359 0
6.127000 0.099000 0.817427 0
6.128000 0.099000 0.817496 0
6.129000 0.099000 0.817565 0
6.130000 0.099000 0.817633 0
6.131000 0.100000 0.817702 0
6.132000 0.100000 0.817771 0
6.133000 0.100000 0.817840 0
6.134000 0.101000 0.817909 0
6.135000 0.102000 0.817979 0
6.136000 0.102000 0.818048 0
6.137000 0.102000 0.818118 0
6.138000 0.102000 0.818188 0
6.139000 0.102000 0.818258 0
6.140000 0.102000 0.818328 0
6.141000 0.102000 0.818398 0
6.142000 0.102000 0.818468 0
6.143000 0.103000 0.818538 0
6.144000 0.104000 0.818609 0
6.145000 0.105000 0.818679 0
6.146000 0.106000 0.818750 0
6.147000 0.106000 0.818821 0
6.148000 0.106000 0.818892 0
6.149000 0.106000 0.818963 0
6.150000 0.107000 0.819035 0
6.151000 0.108000 0.819106 0
6.152000 0.109000 0.819178 0
6.153000 0.110000 0.819249 0
6.154000 0.110000 0.819321 0
6.155000 0.111000 0.819393 0
6.156000 0.111000 0.819465 0
6.157000 0.111000 0.819537 0
6.158000 0.111000 0.819609 0
6.159000 0.111000 0.819682 0
6.160000 0.112000 0.819754 0
6.161000 0.112000 0.819827 0
6.162000 0.112000 0.819900 0
6.163000 0.113000 0.819973 0
6.164000 0.114000 0.820046 0
6.165000 0.114000 0.820119 0
6.166000 0.114000 0.820192 0
6.167000 0.115000 0.820266 0
6.168000 0.115000 0.820339 0
6.169000 0.116000 0.820413 0
6.170000 0.116000 0.820487 0
6.171000 0.117000 0.820561 0
6.172000 0.117000 0.820635 0
6.173000 0.117000 0.820709 0
6.174000 0.118000 0.820783 0
6.175000 0.118000 0.820858 0
6.176000 0.119000 0.820932 0
6.177000 0.120000 0.821007 0
6.178000 0.120000 0.821082 0
6.179000 0.120000 0.821157 0
6.180000 0.121000 0.821232 0
6.181000 0.121000 0.821307 0
6.182000 0.122000 0.821382 0
6.183000 0.123000 0.821458 0
6.184000 0.124000 0.821533 0
6.185000 0.124000 0.821609 0
6.186000 0.124000 0.821685 0
6.187000 0.125000 0.821761 0
6.188000 0.126000 0.821837 0
6.189000 0.126000 0.821913 0
6.190000 0.126000 0.821989 0
6.191000 0.127000 0.822066 0
6.192000 0.128000 0.822142 0
6.193000 0.129000 0.822219 0
6.194000 0.129000 0.822296 0
6.195000 0.129000 0.822373 0
6.196000 0.130000 0.822450 0
6.197000 0.130000 0.822527 0
6.198000 0.130000 0.822604 0
6.199000 0.130000 0.822682 0
6.200000 0.131000 0.822759 0
6.201000 0.131000 0.822837 0
6.202000 0.132000 0.822915 0
6.203000 0.132000 0.822993 0
6.204000 0.133000 0.823071 0
6.205000 0.134000 0.823149 0
6.206000 0.134000 0.823227 0
6.207000 0.134000 0.823306 0
6.208000 0.135000 0.823384 0
6.209000 0.136000 0.823463 0
6.210000 0.136000 0.823542 0
6.211000 0.137000 0.823621 0
6.212000 0.137000 0.823700 0
6.213000 0.138000 0.823779 0
6.214000 0.138000 0.823858 0
6.215000 0.138000 0.823938 0
6.216000 0.138000 0.824017 0
6.217000 0.138000 0.824097 0
6.218000 0.139000 0.824177 0
6.219000 0.140000 0.824257 0
6.220000 0.141000 0.824337 0
6.221000 0.142000 0.824417 0
6.222000 0.142000 0.824497 0
6.223000 0.142000 0.824577 0
6.224000 0.142000 0.824658 0
6.225000 0.143000 0.824739 0
6.226000 0.144000 0.824819 0
6.227000 0.145000 0.824900 0
6.228000 0.145000 0.824981 0
6.229000 0.146000 0.825063 0
6.230000 0.147000 0.825144 0
6.231000 0.148000 0.825225 0
6.232000 0.149000 0.825307 0
6.233000 0.150000 0.825388 0
6.234000 0.150000 0.825470 0
6.235000 0.151000 0.825552 0
6.236000 0.152000 0.825634 0
6.237000 0.152000 0.825716 0
6.238000 0.153000 0.825798 0
6.239000 0.154000 0.825881 0
6.240000 0.154000 0.825963 0
6.241000 0.155000 0.826046 0
6.242000 0.156000 0.826129 0
6.243000 0.157000 0.826211 0
6.244000 0.158000 0.826294 0
6.245000 0.158000 0.826378 0
6.246000 0.159000 0.826461 0
6.247000 0.159000 0.826544 0
6.248000 0.159000 0.826628 0
6.249000 0.159000 0.826711 0
6.250000 0.159000 0.826795 0
6.251000 0.160000 0.826879 0
6.252000 0.160000 0.826963 0
6.253000 0.160000 0.827047 0
6.254000 0.161000 0.827131 0
6.255000 0.162000 0.827215 0
6.256000 0.163000 0.827300 0
6.257000 0.164000 0.827384 0
6.258000 0.165000 0.827469 0
6.259000 0.166000 0.827554 0
6.260000 0.166000 0.827639 0
6.261000 0.166000 0.827724 0
6.262000 0.166000 0.827809 0
6.263000 0.167000 0.827894 0
6.264000 0.167000 0.827980 0
6.265000 0.167000 0.828065 0
6.266000 0.167000 0.828151 0
6.267000 0.167000 0.828237 0
6.268000 0.167000 0.828323 0
6.269000 0.167000 0.828409 0
6.270000 0.167000 0.828495 0
6.271000 0.167000 0.828581 0
6.272000 0.168000 0.828667 0
6.273000 0.168000 0.828754 0
6.274000 0.169000 0.828840 0
6.275000 0.170000 0.828927 0
6.276000 0.170000 0.829014 0
6.277000 0.170000 0.829101 0
6.278000 0.171000 0.829188 0
6.279000 0.171000 0.829275 0
6.280000 0.171000 0.829363 0
6.281000 0.172000 0.829450 0
6.282000 0.173000 0.829538 0
6.283000 0.173000 0.829625 0
6.284000 0.174000 0.829713 0
6.285000 0.175000 0.829801 0
6.286000 0.176000 0.829889 0
6.287000 0.177000 0.829977 0
6.288000 0.177000 0.830066 0
6.289000 0.177000 0.830154 0
6.290000 0.177000 0.830243 0
6.291000 0.177000 0.830331 0
6.292000 0.178000 0.830420 0
6.293000 0.178000 0.830509 0
6.294000 0.179000 0.830598 0
6.295000 0.179000 0.830687 0
6.296000 0.179000 0.830776 0
6.297000 0.180000 0.830866 0
6.298000 0.181000 0.830955 0
6.299000 0.181000 0.831045 0
6.300000 0.182000 0.831134 0
6.301000 0.183000 0.831224 0
6.302000 0.184000 0.831314 0
6.303000 0.184000 0.831404 0
6.304000 0.184000 0.831494 0
6.305000 0.185000 0.831585 0
6.306000 0.186000 0.831675 0
6.307000 0.186000 0.831766 0
6.308000 0.187000 0.831856 0
6.309000 0.187000 0.831947 0
6.310000 0.188000 0.832038 0
6.311000 0.189000 0.832129 0
6.312000 0.190000 0.832220 0
6.313000 0.191000 0.832312 0
6.314000 0.191000 0.832403 0
6.315000 0.192000 0.832494 0
6.316000 0.192000 0.832586 0
6.317000 0.193000 0.832678 0
6.318000 0.194000 0.832770 0
6.319000 0.194000 0.832862 0
6.320000 0.195000 0.832954 0
6.321000 0.195000 0.833046 0
6.322000 0.196000 0.833138 0
6.323000 0.197000 0.833231 0
6.324000 0.197000 0.833323 0
6.325000 0.197000 0.833416 0
6.326000 0.197000 0.833509 0
6.327000 0.197000 0.833601 0
6.328000 0.197000 0.833694 0
6.329000 0.197000 0.833788 0
6.330000 0.198000 0.833881 0
6.331000 0.198000 0.833974 0
6.332000 0.198000 0.834068 0
6.333000 0.199000 0.834161 0
6.334000 0.200000 0.834255 0
6.335000 0.200000 0.834349 0
6.336000 0.201000 0.834443 0
6.337000 0.202000 0.834537 0
6.338000 0.203000 0.834631 0
6.339000 0.203000 0.834725 0
6.340000 0.204000 0.834820 0
6.341000 0.205000 0.834914 0
6.342000 0.205000 0.835009 0
6.343000 0.205000 0.835104 0
6.344000 0.206000 0.835198 0
6.345000 0.206000 0.835293 0
6.346000 0.206000 0.835389 0
6.347000 0.206000 0.835484 0
6.348000 0.207000 0.835579 0
6.349000 0.207000 0.835675 0
6.350000 0.207000 0.835770 0
6.351000 0.208000 0.835866 0
6.352000 0.208000 0.835962 0
6.353000 0.209000 0.836058 0
6.354000 0.210000 0.836154 0
6.355000 0.210000 0.836250 0
6.356000 0.211000 0.836346 0
6.357000 0.212000 0.836442 0
6.358000 0.212000 0.836539 0
6.359000 0.212000 0.836635 0
6.360000 0.212000 0.836732 0
6.361000 0.212000 0.836829 0
6.362000 0.213000 0.836926 0
6.363000 0.214000 0.837023 0
6.364000 0.215000 0.837120 0
6.365000 0.216000 0.837217 0
6.366000 0.216000 0.837315 0
6.367000 0.216000 0.837412 0
6.368000 0.216000 0.837510 0
6.369000 0.217000 0.837608 0
6.370000 0.218000 0.837706 0
6.371000 0.219000 0.837804 0
6.372000 0.219000 0.837902 0
6.373000 0.220000 0.838000 0
6.374000 0.220000 0.838098 0
6.375000 0.221000 0.838197 0
6.376000 0.221000 0.838295 0
6.377000 0.221000 0.838394 0
6.378000 0.222000 0.838493 0
6.379000 0.222000 0.838591 0
6.380000 0.223000 0.838690 0
6.381000 0.223000 0.838790 0
6.382000 0.223000 0.838889 0
6.383000 0.223000 0.838988 0
6.384000 0.223000 0.839088 0
6.385000 0.223000 0.839187 0
6.386000 0.224000 0.839287 0
6.387000 0.225000 0.839387 0
6.388000 0.226000 0.839486 0
6.389000 0.226000 0.839586 0
6.390000 0.226000 0.839687 0
6.391000 0.227000 0.839787 0
6.392000 0.227000 0.839887 0
6.393000 0.228000 0.839988 0
6.394000 0.228000 0.840088 0
6.395000 0.228000 0.840189 0
6.396000 0.229000 0.840290 0
6.397000 0.229000 0.840391 0
6.398000 0.229000 0.840492 0
6.399000 0.229000 0.840593 0
6.400000 0.229000 0.840694 0
6.401000 0.230000 0.840795 0
6.402000 0.230000 0.840897 0
6.403000 0.231000 0.840998 0
6.404000 0.232000 0.841100 0
6.405000 0.233000 0.841202 0
6.406000 0.234000 0.841304 0
6.407000 0.235000 0.841406 0
6.408000 0.236000 0.841508 0
6.409000 0.237000 0.841610 0
6.410000 0.237000 0.841713 0
6.411000 0.238000 0.841815 0
6.412000 0.239000 0.841918 0
6.413000 0.240000 0.842020 0
6.414000 0.240000 0.842123 0
6.415000 0.241000 0.842226 0
6.416000 0.242000 0.842329 0
6.417000 0.242000 0.842432 0
6.418000 0.242000 0.842535 0
6.419000 0.243000 0.842639 0
6.420000 0.243000 0.842742 0
6.421000 0.243000 0.842846 0
6.422000 0.243000 0.842950 0
6.423000 0.244000 0.843053 0
6.424000 0.244000 0.843157 0
6.425000 0.245000 0.843261 0
6.426000 0.245000 0.843365 0
6.427000 0.246000 0.843470 0
6.428000 0.247000 0.843574 0
6.429000 0.248000 0.843678 0
6.430000 0.248000 0.843783 0
6.431000 0.248000 0.843888 0
6.432000 0.249000 0.843993 0
6.433000 0.249000 0.844097 0
6.434000 0.249000 0.844202 0
6.435000 0.249000 0.844308 0
6.436000 0.250000 0.844413 0
6.437000 0.250000 0.844518 0
6.438000 0.251000 0.844624 0
6.439000 0.251000 0.844729 0
6.440000 0.252000 0.844835 0
6.441000 0.253000 0.844941 0
6.442000 0.254000 0.845046 0
6.443000 0.254000 0.845152 0
6.444000 0.255000 0.845258 0
6.445000 0.256000 0.845365 0
6.446000 0.257000 0.845471 0
6.447000 0.258000 0.845577 0
6.448000 0.259000 0.845684 0
6.449000 0.260000 0.845791 0
6.450000 0.260000 0.845897 0
6.451000 0.260000 0.846004 0
6.452000 0.261000 0.846111 0
6.453000 0.261000 0.846218 0
6.454000 0.261000 0.846325 0
6.455000 0.262000 0.846433 0
6.456000 0.262000 0.846540 0
6.457000 0.262000 0.846648 0
6.458000 0.262000 0.846755 0
6.459000 0.262000 0.846863 0
6.460000 0.262000 0.846971 0
6.461000 0.263000 0.847079 0
6.462000 0.264000 0.847187 0
6.463000 0.265000 0.847295 0
6.464000 0.265000 0.847403 0
6.465000 0.266000 0.847511 0
6.466000 0.267000 0.847620 0
6.467000 0.268000 0.847729 0
6.468000 0.268000 0.847837 0
6.469000 0.269000 0.847946 0
6.470000 0.269000 0.848055 0
6.471000 0.269000 0.848164 0
6.472000 0.270000 0.848273 0
6.473000 0.271000 0.848382 0
6.474000 0.272000 0.848492 0
6.475000 0.272000 0.848601 0
6.476000 0.273000 0.848711 0
6.477000 0.274000 0.848820 0
6.478000 0.274000 0.848930 0
6.479000 0.275000 0.849040 0
6.480000 0.275000 0.849150 0
6.481000 0.276000 0.849260 0
6.482000 0.276000 0.849370 0
6.483000 0.277000 0.849480 0
6.484000 0.277000 0.849591 0
6.485000 0.277000 0.849701 0
6.486000 0.278000 0.849812 0
6.487000 0.278000 0.849922 0
6.488000 0.279000 0.850033 0
6.489000 0.279000 0.850144 0
6.490000 0.279000 0.850255 0
6.491000 0.280000 0.850366 0
6.492000 0.281000 0.850477 0
6.493000 0.281000 0.850589 0
6.494000 0.282000 0.850700 0
6.495000 0.283000 0.850812 0
6.496000 0.284000 0.850923 0
6.497000 0.285000 0.851035 0
6.498000 0.286000 0.851147 0
6.499000 0.287000 0.851259 0
6.500000 0.288000 0.851371 0
6.501000 0.289000 0.851483 0
6.502000 0.290000 0.851595 0
6.503000 0.290000 0.851708 0
6.504000 0.290000 0.851820 0
6.505000 0.291000 0.851933 0
6.506000 0.291000 0.852046 0
6.507000 0.292000 0.852158 0
6.508000 0.293000 0.852271 0
6.509000 0.293000 0.852384 0
6.510000 0.294000 0.852497 0
6.511000 0.294000 0.852611 0
6.512000 0.295000 0.852724 0
6.513000 0.296000 0.852837 0
6.514000 0.297000 0.852951 0
6.515000 0.297000 0.853064 0
6.516000 0.297000 0.853178 0
6.517000 0.297000 0.853292 0
6.518000 0.297000 0.853406 0
6.519000 0.297000 0.853520 0
6.520000 0.297000 0.853634 0
6.521000 0.297000 0.853748 0
6.522000 0.297000 0.853863 0
6.523000 0.298000 0.853977 0
6.524000 0.298000 0.854092 0
6.525000 0.298000 0.854206 0
6.526000 0.299000 0.854321 0
6.527000 0.299000 0.854436 0
6.528000 0.299000 0.854551 0
6.529000 0.300000 0.854666 0
6.530000 0.300000 0.854781 0
6.531000 0.300000 0.854896 0
6.532000 0.301000 0.855012 0
6.533000 0.302000 0.855127 0
6.534000 0.302000 0.855243 0
6.535000 0.302000 0.855358 0
6.536000 0.303000 0.855474 0
6.537000 0.304000 0.855590 0
6.538000 0.304000 0.855706 0
6.539000 0.305000 0.855822 0
6.540000 0.306000 0.855938 0
6.541000 0.307000 0.856054 0
6.542000 0.307000 0.856171 0
6.543000 0.308000 0.856287 0
6.544000 0.309000 0.856404 0
6.545000 0.309000 0.856521 0
6.546000 0.310000 0.856637 0
6.547000 0.310000 0.856754 0
6.548000 0.310000 0.856871 0
6.549000 0.310000 0.856988 0
6.550000 0.311000 0.857105 0
6.551000 0.312000 0.857223 0
6.552000 0.312000 0.857340 0
6.553000 0.312000 0.857458 0
6.554000 0.312000 0.857575 0
6.555000 0.313000 0.857693 0
6.556000 0.314000 0.857811 0
6.557000 0.315000 0.857929 0
6.558000 0.316000 0.858047 0
6.559000 0.317000 0.858165 0
6.560000 0.317000 0.858283 0
6.561000 0.317000 0.858401 0
6.562000 0.317000 0.858519 0
6.563000 0.317000 0.858638 0
6.564000 0.318000 0.858756 0
6.565000 0.318000 0.858875 0
6.566000 0.319000 0.858994 0
6.567000 0.320000 0.859113 0
6.568000 0.320000 0.859232 0
6.569000 0.321000 0.859351 0
6.570000 0.321000 0.859470 0
6.571000 0.321000 0.859589 0
6.572000 0.321000 0.859709 0
6.573000 0.322000 0.859828 0
6.574000 0.323000 0.859948 0
6.575000 0.324000 0.860067 0
6.576000 0.324000 0.860187 0
6.577000 0.324000 0.860307 0
6.578000 0.325000 0.860427 0
6.579000 0.325000 0.860547 0
6.580000 0.325000 0.860667 0
6.581000 0.326000 0.860787 0
6.582000 0.326000 0.860908 0
6.583000 0.326000 0.861028 0
6.584000 0.327000 0.861149 0
6.585000 0.328000 0.861269 0
6.586000 0.328000 0.861390 0
6.587000 0.328000 0.861511 0
6.588000 0.328000 0.861632 0
6.589000 0.329000 0.861753 0
6.590000 0.330000 0.861874 0
6.591000 0.330000 0.861995 0
6.592000 0.331000 0.862117 0
6.593000 0.332000 0.862238 0
6.594000 0.332000 0.862359 0
6.595000 0.333000 0.862481 0
6.596000 0.333000 0.862603 0
6.597000 0.334000 0.862725 0
6.598000 0.334000 0.862846 0
6.599000 0.335000 0.862968 0
6.600000 0.335000 0.863091 0
6.601000 0.336000 0.863213 0
6.602000 0.336000 0.863335 0
6.603000 0.336000 0.863457 0
6.604000 0.337000 0.863580 0
6.605000 0.337000 0.863702 0
6.606000 0.337000 0.863825 0
6.607000 0.338000 0.863948 0
6.608000 0.338000 0.864071 0
6.609000 0.339000 0.864194 0
6.610000 0.340000 0.864317 0
6.611000 0.340000 0.864440 0
6.612000 0.340000 0.864563 0
6.613000 0.341000 0.864686 0
6.614000 0.342000 0.864810 0
6.615000 0.343000 0.864933 0
6.616000 0.343000 0.865057 0
6.617000 0.344000 0.865181 0
6.618000 0.345000 0.865305 0
6.619000 0.346000 0.865428 0
6.620000 0.347000 0.865552 0
6.621000 0.348000 0.865677 0
6.622000 0.348000 0.865801 0
6.623000 0.349000 0.865925 0
6.624000 0.349000 0.866049 0
6.625000 0.350000 0.866174 0
6.626000 0.350000 0.866298 0
6.627000 0.350000 0.866423 0
6.628000 0.350000 0.866548 0
6.629000 0.350000 0.866673 0
6.630000 0.351000 0.866798 0
6.631000 0.351000 0.866923 0
6.632000 0.351000 0.867048 0
6.633000 0.351000 0.867173 0
6.634000 0.351000 0.867298 0
6.635000 0.352000 0.867424 0
6.636000 0.352000 0.867549 0
6.637000 0.353000 0.867675 0
6.638000 0.353000 0.867800 0
6.639000 0.353000 0.867926 0
6.640000 0.354000 0.868052 0
6.641000 0.354000 0.868178 0
6.642000 0.354000 0.868304 0
6.643000 0.354000 0.868430 0
6.644000 0.354000 0.868557 0
6.645000 0.355000 0.868683 0
6.646000 0.355000 0.868809 0
6.647000 0.356000 0.868936 0
6.648000 0.356000 0.869062 0
6.649000 0.356000 0.869189 0
6.650000 0.357000 0.869316 0
6.651000 0.357000 0.869443 0
6.652000 0.357000 0.869570 0
6.653000 0.357000 0.869697 0
6.654000 0.358000 0.869824 0
6.655000 0.359000 0.869951 0
6.656000 0.360000 0.870079 0
6.657000 0.361000 0.870206 0
6.658000 0.362000 0.870333 0
6.659000 0.363000 0.870461 0
6.660000 0.364000 0.870589 0
6.661000 0.364000 0.870717 0
6.662000 0.364000 0.870844 0
6.663000 0.364000 0.870972 0
6.664000 0.365000 0.871101 0
6.665000 0.365000 0.871229 0
6.666000 0.366000 0.871357 0
6.667000 0.367000 0.871485 0
6.668000 0.368000 0.871614 0
6.669000 0.369000 0.871742 0
6.670000 0.369000 0.871871 0
6.671000 0.369000 0.872000 0
6.672000 0.369000 0.872128 0
6.673000 0.369000 0.872257 0
6.674000 0.370000 0.872386 0
6.675000 0.371000 0.872515 0
6.676000 0.371000 0.872644 0
6.677000 0.372000 0.872774 0
6.678000 0.372000 0.872903 0
6.679000 0.373000 0.873032 0
6.680000 0.373000 0.873162 0
6.681000 0.373000 0.873291 0
6.682000 0.373000 0.873421 0
6.683000 0.373000 0.873551 0
6.684000 0.373000 0.873681 0
6.685000 0.373000 0.873811 0
6.686000 0.373000 0.873941 0
6.687000 0.374000 0.874071 0
6.688000 0.375000 0.874201 0
6.689000 0.376000 0.874331 0
6.690000 0.376000 0.874462 0
6.691000 0.377000 0.874592 0
6.692000 0.378000 0.874723 0
6.693000 0.379000 0.874853 0
6.694000 0.379000 0.874984 0
6.695000 0.380000 0.875115 0
6.696000 0.380000 0.875246 0
6.697000 0.380000 0.875377 0
6.698000 0.381000 0.875508 0
6.699000 0.382000 0.875639 0
6.700000 0.382000 0.875770 0
6.701000 0.383000 0.875902 0
6.702000 0.384000 0.876033 0
6.703000 0.384000 0.876165 0
6.704000 0.385000 0.876296 0
6.705000 0.385000 0.876428 0
6.706000 0.386000 0.876560 0
6.707000 0.386000 0.876692 0
6.708000 0.386000 0.876824 0
6.709000 0.387000 0.876956 0
6.710000 0.387000 0.877088 0
6.711000 0.388000 0.877220 0
6.712000 0.389000 0.877352 0
6.713000 0.389000 0.877485 0
6.714000 0.389000 0.877617 0
6.715000 0.390000 0.877750 0
6.716000 0.391000 0.877882 0
6.717000 0.391000 0.878015 0
6.718000 0.392000 0.878148 0
6.719000 0.393000 0.878281 0
6.720000 0.394000 0.878414 0
6.721000 0.395000 0.878547 0
6.722000 0.396000 0.878680 0
6.723000 0.396000 0.878813 0
6.724000 0.397000 0.878947 0
6.725000 0.398000 0.879080 0
6.726000 0.399000 0.879214 0
6.727000 0.399000 0.879347 0
6.728000 0.400000 0.879481 0
6.729000 0.400000 0.879615 0
6.730000 0.400000 0.879749 0
6.731000 0.400000 0.879882 0
6.732000 0.400000 0.880016 0
6.733000 0.401000 0.880151 0
6.734000 0.402000 0.880285 0
6.735000 0.403000 0.880419 0
6.736000 0.403000 0.880553 0
6.737000 0.403000 0.880688 0
6.738000 0.403000 0.880822 0
6.739000 0.404000 0.880957 0
6.740000 0.405000 0.881092 0
6.741000 0.406000 0.881226 0
6.742000 0.407000 0.881361 0
6.743000 0.407000 0.881496 0
6.744000 0.407000 0.881631 0
6.745000 0.407000 0.881766 0
6.746000 0.408000 0.881901 0
6.747000 0.408000 0.882037 0
6.748000 0.408000 0.882172 0
6.749000 0.408000 0.882307 0
6.750000 0.408000 0.882443 0
6.751000 0.409000 0.882579 0
6.752000 0.409000 0.882714 0
6.753000 0.410000 0.882850 0
6.754000 0.410000 0.882986 0
6.755000 0.411000 0.883122 0
6.756000 0.411000 0.883258 0
6.757000 0.412000 0.883394 0
6.758000 0.413000 0.883530 0
6.759000 0.414000 0.883666 0
6.760000 0.415000 0.883803 0
6.761000 0.416000 0.883939 0
6.762000 0.416000 0.884075 0
6.763000 0.417000 0.884212 0
6.764000 0.417000 0.884349 0
6.765000 0.417000 0.884485 0
6.766000 0.417000 0.884622 0
6.767000 0.418000 0.884759 0
6.768000 0.419000 0.884896 0
6.769000 0.420000 0.885033 0
6.770000 0.421000 0.885170 0
6.771000 0.421000 0.885308 0
6.772000 0.421000 0.885445 0
6.773000 0.422000 0.885582 0
6.774000 0.423000 0.885720 0
6.775000 0.423000 0.885857 0
6.776000 0.424000 0.885995 0
6.777000 0.424000 0.886133 0
6.778000 0.424000 0.886270 0
6.779000 0.425000 0.886408 0
6.780000 0.425000 0.886546 0
6.781000 0.425000 0.886684 0
6.782000 0.426000 0.886822 0
6.783000 0.427000 0.886961 0
6.784000 0.427000 0.887099 0
6.785000 0.427000 0.887237 0
6.786000 0.428000 0.887376 0
6.787000 0.428000 0.887514 0
6.788000 0.428000 0.887653 0
6.789000 0.428000 0.887791 0
6.790000 0.429000 0.887930 0
6.791000 0.429000 0.888069 0
6.792000 0.429000 0.888208 0
6.793000 0.429000 0.888347 0
6.794000 0.429000 0.888486 0
6.795000 0.429000 0.888625 0
6.796000 0.430000 0.888764 0
6.797000 0.430000 0.888903 0
6.798000 0.431000 0.889043 0
6.799000 0.432000 0.889182 0
6.800000 0.432000 0.889322 0
6.801000 0.433000 0.889461 0
6.802000 0.434000 0.889601 0
6.803000 0.434000 0.889741 0
6.804000 0.435000 0.889881 0
6.805000 0.435000 0.890020 0
6.806000 0.436000 0.890160 0
6.807000 0.436000 0.890300 0
6.808000 0.437000 0.890441 0
6.809000 0.437000 0.890581 0
6.810000 0.437000 0.890721 0
6.811000 0.437000 0.890861 0
6.812000 0.437000 0.891002 0
6.813000 0.437000 0.891142 0
6.814000 0.437000 0.891283 0
6.815000 0.438000 0.891424 0
6.816000 0.439000 0.891564 0
6.817000 0.440000 0.891705 0
6.818000 0.441000 0.891846 0
6.819000 0.442000 0.891987 0
6.820000 0.443000 0.892128 0
6.821000 0.443000 0.892269 0
6.822000 0.444000 0.892411 0
6.823000 0.444000 0.892552 0
6.824000 0.445000 0.892693 0
6.825000 0.445000 0.892835 0
6.826000 0.445000 0.892976 0
6.827000 0.446000 0.893118 0
6.828000 0.446000 0.893259 0
6.829000 0.446000 0.893401 0
6.830000 0.447000 0.893543 0
6.831000 0.448000 0.893685 0
6.832000 0.448000 0.893827 0
6.833000 0.448000 0.893969 0
6.834000 0.448000 0.894111 0
6.835000 0.448000 0.894253 0
6.836000 0.449000 0.894395 0
6.837000 0.449000 0.894538 0
6.838000 0.450000 0.894680 0
6.839000 0.450000 0.894823 0
6.840000 0.450000 0.894965 0
6.841000 0.451000 0.895108 0
6.842000 0.451000 0.895250 0
6.843000 0.452000 0.895393 0
6.844000 0.453000 0.895536 0
6.845000 0.454000 0.895679 0
6.846000 0.455000 0.895822 0
6.847000 0.456000 0.895965 0
6.848000 0.457000 0.896108 0
6.849000 0.458000 0.896251 0
6.850000 0.459000 0.896395 0
6.851000 0.460000 0.896538 0
6.852000 0.460000 0.896681 0
6.853000 0.461000 0.896825 0
6.854000 0.461000 0.896968 0
6.855000 0.462000 0.897112 0
6.856000 0.463000 0.897256 0
6.857000 0.464000 0.897400 0
6.858000 0.465000 0.897543 0
6.859000 0.465000 0.897687 0
6.860000 0.466000 0.897831 0
6.861000 0.467000 0.897975 0
6.862000 0.468000 0.898120 0
6.863000 0.468000 0.898264 0
6.864000 0.469000 0.898408 0
6.865000 0.469000 0.898552 0
6.866000 0.469000 0.898697 0
6.867000 0.470000 0.898841 0
6.868000 0.470000 0.898986 0
6.869000 0.470000 0.899131 0
6.870000 0.470000 0.899275 0
6.871000 0.470000 0.899420 0
6.872000 0.470000 0.899565 0
6.873000 0.470000 0.899710 0
6.874000 0.470000 0.899855 0
6.875000 0.470000 0.900000 0
6.876000 0.471000 0.900145 0
6.877000 0.472000 0.900290 0
6.878000 0.473000 0.900436 0
6.879000 0.474000 0.900581 0
6.880000 0.475000 0.900726 0
6.881000 0.475000 0.900872 0
6.882000 0.476000 0.901017 0
6.883000 0.477000 0.901163 0
6.884000 0.477000 0.901309 0
6.885000 0.477000 0.901455 0
6.886000 0.477000 0.901600 0
6.887000 0.478000 0.901746 0
6.888000 0.478000 0.901892 0
6.889000 0.479000 0.902038 0
6.890000 0.479000 0.902184 0
6.891000 0.479000 0.902331 0
6.892000 0.479000 0.902477 0
6.893000 0.480000 0.902623 0
6.894000 0.481000 0.902770 0
6.895000 0.482000 0.902916 0
6.896000 0.483000 0.903063 0
6.897000 0.484000 0.903209 0
6.898000 0.484000 0.903356 0
6.899000 0.485000 0.903502 0
6.900000 0.486000 0.903649 0
6.901000 0.486000 0.903796 0
6.902000 0.486000 0.903943 0
6.903000 0.486000 0.904090 0
6.904000 0.487000 0.904237 0
6.905000 0.488000 0.904384 0
6.906000 0.489000 0.904531 0
6.907000 0.489000 0.904679 0
6.908000 0.490000 0.904826 0
6.909000 0.490000 0.904973 0
6.910000 0.491000 0.905121 0
6.911000 0.492000 0.905268 0
6.912000 0.492000 0.905416 0
6.913000 0.493000 0.905564 0
6.914000 0.494000 0.905711 0
6.915000 0.494000 0.905859 0
6.916000 0.495000 0.906007 0
6.917000 0.495000 0.906155 0
6.918000 0.496000 0.906303 0
6.919000 0.496000 0.906451 0
6.920000 0.497000 0.906599 0
6.921000 0.497000 0.906747 0
6.922000 0.497000 0.906896 0
6.923000 0.497000 0.907044 0
6.924000 0.498000 0.907192 0
6.925000 0.499000 0.907341 0
6.926000 0.499000 0.907489 0
6.927000 0.500000 0.907638 0
6.928000 0.500000 0.907787 0
6.929000 0.501000 0.907935 0
6.930000 0.502000 0.908084 0
6.931000 0.502000 0.908233 0
6.932000 0.502000 0.908382 0
6.933000 0.503000 0.908531 0
6.934000 0.503000 0.908680 0
6.935000 0.504000 0.908829 0
6.936000 0.505000 0.908978 0
6.937000 0.506000 0.909127 0
6.938000 0.506000 0.909277 0
6.939000 0.506000 0.909426 0
6.940000 0.506000 0.909575 0
6.941000 0.506000 0.909725 0
6.942000 0.507000 0.909874 0
6.943000 0.507000 0.910024 0
6.944000 0.507000 0.910174 0
6.945000 0.508000 0.910323 0
6.946000 0.509000 0.910473 0
6.947000 0.509000 0.910623 0
6.948000 0.510000 0.910773 0
6.949000 0.510000 0.910923 0
6.950000 0.511000 0.911073 0
6.951000 0.511000 0.911223 0
6.952000 0.511000 0.911373 0
6.953000 0.512000 0.911523 0
6.954000 0.512000 0.911674 0
6.955000 0.512000 0.911824 0
6.956000 0.512000 0.911975 0
6.957000 0.513000 0.912125 0
6.958000 0.514000 0.912276 0
6.959000 0.514000 0.912426 0
6.960000 0.515000 0.912577 0
6.961000 0.516000 0.912728 0
6.962000 0.517000 0.912878 0
6.963000 0.517000 0.913029 0
6.964000 0.518000 0.913180 0
6.965000 0.519000 0.913331 0
6.966000 0.520000 0.913482 0
6.967000 0.520000 0.913633 0
6.968000 0.520000 0.913784 0
6.969000 0.520000 0.913936 0
6.970000 0.521000 0.914087 0
6.971000 0.521000 0.914238 0
6.972000 0.522000 0.914390 0
6.973000 0.522000 0.914541 0
6.974000 0.522000 0.914693 0
6.975000 0.523000 0.914844 0
6.976000 0.523000 0.914996 0
6.977000 0.523000 0.915147 0
6.978000 0.523000 0.915299 0
6.979000 0.523000 0.915451 0
6.980000 0.524000 0.915603 0
6.981000 0.524000 0.915755 0
6.982000 0.524000 0.915907 0
6.983000 0.524000 0.916059 0
6.984000 0.524000 0.916211 0
6.985000 0.525000 0.916363 0
6.986000 0.525000 0.916515 0
6.987000 0.526000 0.916668 0
6.988000 0.526000 0.916820 0
6.989000 0.527000 0.916972 0
6.990000 0.528000 0.917125 0
6.991000 0.529000 0.917277 0
6.992000 0.529000 0.917430 0
6.993000 0.530000 0.917583 0
6.994000 0.530000 0.917735 0
6.995000 0.530000 0.917888 0
6.996000 0.530000 0.918041 0
6.997000 0.531000 0.918194 0
6.998000 0.532000 0.918347 0
6.999000 0.533000 0.918500 0
7.000000 0.534000 0.918653 0
7.001000 0.534000 0.918806 0
7.002000 0.534000 0.918959 0
7.003000 0.534000 0.919112 0
7.004000 0.535000 0.919265 0
7.005000 0.535000 0.919419 0
7.006000 0.536000 0.919572 0
7.007000 0.537000 0.919726 0
7.008000 0.537000 0.919879 0
7.009000 0.537000 0.920033 0
7.010000 0.537000 0.920186 0
7.011000 0.537000 0.920340 0
7.012000 0.538000 0.920494 0
7.013000 0.538000 0.920647 0
7.014000 0.538000 0.920801 0
7.015000 0.539000 0.920955 0
7.016000 0.540000 0.921109 0
7.017000 0.540000 0.921263 0
7.018000 0.540000 0.921417 0
7.019000 0.540000 0.921571 0
7.020000 0.540000 0.921725 0
7.021000 0.541000 0.921879 0
7.022000 0.541000 0.922034 0
7.023000 0.541000 0.922188 0
7.024000 0.541000 0.922342 0
7.025000 0.541000 0.922497 0
7.026000 0.542000 0.922651 0
7.027000 0.543000 0.922806 0
7.028000 0.544000 0.922961 0
7.029000 0.545000 0.923115 0
7.030000 0.545000 0.923270 0
7.031000 0.545000 0.923425 0
7.032000 0.545000 0.923579 0
7.033000 0.546000 0.923734 0
7.034000 0.547000 0.923889 0
7.035000 0.547000 0.924044 0
7.036000 0.548000 0.924199 0
7.037000 0.549000 0.924354 0
7.038000 0.550000 0.924509 0
7.039000 0.550000 0.924665 0
7.040000 0.551000 0.924820 0
7.041000 0.552000 0.924975 0
7.042000 0.553000 0.925130 0
7.043000 0.554000 0.925286 0
7.044000 0.554000 0.925441 0
7.045000 0.554000 0.925597 0
7.046000 0.555000 0.925752 0
7.047000 0.555000 0.925908 0
7.048000 0.556000 0.926064 0
7.049000 0.556000 0.926219 0
7.050000 0.557000 0.926375 0
7.051000 0.557000 0.926531 0
7.052000 0.557000 0.926687 0
7.053000 0.557000 0.926843 0
7.054000 0.557000 0.926999 0
7.055000 0.557000 0.927155 0
7.056000 0.558000 0.927311 0
7.057000 0.558000 0.927467 0
7.058000 0.559000 0.927623 0
7.059000 0.559000 0.927779 0
7.060000 0.560000 0.927936 0
7.061000 0.561000 0.928092 0
7.062000 0.562000 0.928248 0
7.063000 0.563000 0.928405 0
7.064000 0.563000 0.928561 0
7.065000 0.563000 0.928718 0
7.066000 0.564000 0.928874 0
7.067000 0.565000 0.929031 0
7.068000 0.565000 0.929187 0
7.069000 0.566000 0.929344 0
7.070000 0.566000 0.929501 0
7.071000 0.567000 0.929658 0
7.072000 0.568000 0.929815 0
7.073000 0.568000 0.929972 0
7.074000 0.568000 0.930129 0
7.075000 0.569000 0.930286 0
7.076000 0.570000 0.930443 0
7.077000 0.570000 0.930600 0
7.078000 0.571000 0.930757 0
7.079000 0.571000 0.930914 0
7.080000 0.571000 0.931071 0
7.081000 0.572000 0.931229 0
7.082000 0.572000 0.931386 0
7.083000 0.572000 0.931543 0
7.084000 0.572000 0.931701 0
7.085000 0.573000 0.931858 0
7.086000 0.574000 0.932016 0
7.087000 0.574000 0.932174 0
7.088000 0.575000 0.932331 0
7.089000 0.575000 0.932489 0
7.090000 0.575000 0.932647 0
7.091000 0.575000 0.932804 0
7.092000 0.576000 0.932962 0
7.093000 0.576000 0.933120 0
7.094000 0.576000 0.933278 0
7.095000 0.576000 0.933436 0
7.096000 0.577000 0.933594 0
7.097000 0.578000 0.933752 0
7.098000 0.578000 0.933910 0
7.099000 0.578000 0.934068 0
7.100000 0.579000 0.934227 0
7.101000 0.580000 0.934385 0
7.102000 0.581000 0.934543 0
7.103000 0.581000 0.934702 0
7.104000 0.581000 0.934860 0
7.105000 0.581000 0.935018 0
7.106000 0.581000 0.935177 0
7.107000 0.582000 0.935335 0
7.108000 0.582000 0.935494 0
7.109000 0.582000 0.935653 0
7.110000 0.582000 0.935811 0
7.111000 0.583000 0.935970 0
7.112000 0.584000 0.936129 0
7.113000 0.584000 0.936288 0
7.114000 0.584000 0.936446 0
7.115000 0.584000 0.936605 0
7.116000 0.584000 0.936764 0
7.117000 0.584000 0.936923 0
7.118000 0.585000 0.937082 0
7.119000 0.586000 0.937241 0
7.120000 0.586000 0.937400 0
7.121000 0.586000 0.937560 0
7.122000 0.586000 0.937719 0
7.123000 0.586000 0.937878 0
7.124000 0.587000 0.938037 0
7.125000 0.588000 0.938197 0
7.126000 0.589000 0.938356 0
7.127000 0.590000 0.938515 0
7.128000 0.591000 0.938675 0
7.129000 0.591000 0.938834 0
7.130000 0.592000 0.938994 0
7.131000 0.592000 0.939153 0
7.132000 0.592000 0.939313 0
7.133000 0.593000 0.939473 0
7.134000 0.594000 0.939633 0
7.135000 0.594000 0.939792 0
7.136000 0.595000 0.939952 0
7.137000 0.596000 0.940112 0
7.138000 0.597000 0.940272 0
7.139000 0.598000 0.940432 0
7.140000 0.599000 0.940592 0
7.141000 0.599000 0.940752 0
7.142000 0.599000 0.940912 0
7.143000 0.599000 0.941072 0
7.144000 0.599000 0.941232 0
7.145000 0.599000 0.941392 0
7.146000 0.599000 0.941552 0
7.147000 0.599000 0.941713 0
7.148000 0.599000 0.941873 0
7.149000 0.600000 0.942033 0
7.150000 0.600000 0.942194 0
7.151000 0.600000 0.942354 0
7.152000 0.601000 0.942515 0
7.153000 0.601000 0.942675 0
7.154000 0.601000 0.942836 0
7.155000 0.601000 0.942996 0
7.156000 0.602000 0.943157 0
7.157000 0.603000 0.943317 0
7.158000 0.603000 0.943478 0
7.159000 0.604000 0.943639 0
7.160000 0.605000 0.943800 0
7.161000 0.605000 0.943960 0
7.162000 0.606000 0.944121 0
7.163000 0.607000 0.944282 0
7.164000 0.608000 0.944443 0
7.165000 0.608000 0.944604 0
7.166000 0.608000 0.944765 0
7.167000 0.608000 0.944926 0
7.168000 0.609000 0.945087 0
7.169000 0.610000 0.945248 0
7.170000 0.611000 0.945410 0
7.171000 0.611000 0.945571 0
7.172000 0.611000 0.945732 0
7.173000 0.611000 0.945893 0
7.174000 0.611000 0.946055 0
7.175000 0.611000 0.946216 0
7.176000 0.611000 0.946377 0
7.177000 0.611000 0.946539 0
7.178000 0.612000 0.946700 0
7.179000 0.612000 0.946862 0
7.180000 0.613000 0.947023 0
7.181000 0.614000 0.947185 0
7.182000 0.614000 0.947347 0
7.183000 0.615000 0.947508 0
7.184000 0.615000 0.947670 0
7.185000 0.615000 0.947832 0
7.186000 0.615000 0.947993 0
7.187000 0.615000 0.948155 0
7.188000 0.615000 0.948317 0
7.189000 0.615000 0.948479 0
7.190000 0.616000 0.948641 0
7.191000 0.617000 0.948803 0
7.192000 0.617000 0.948965 0
7.193000 0.618000 0.949127 0
7.194000 0.619000 0.949289 0
7.195000 0.619000 0.949451 0
7.196000 0.620000 0.949613 0
7.197000 0.621000 0.949775 0
7.198000 0.621000 0.949938 0
7.199000 0.621000 0.950100 0
7.200000 0.622000 0.950262 0
7.201000 0.623000 0.950424 0
7.202000 0.624000 0.950587 0
7.203000 0.625000 0.950749 0
7.204000 0.625000 0.950911 0
7.205000 0.626000 0.951074 0
7.206000 0.627000 0.951236 0
7.207000 0.627000 0.951399 0
7.208000 0.627000 0.951561 0
7.209000 0.628000 0.951724 0
7.210000 0.629000 0.951887 0
7.211000 0.630000 0.952049 0
7.212000 0.630000 0.952212 0
7.213000 0.631000 0.952375 0
7.214000 0.631000 0.952537 0
7.215000 0.631000 0.952700 0
7.216000 0.632000 0.952863 0
7.217000 0.633000 0.953026 0
7.218000 0.633000 0.953189 0
7.219000 0.634000 0.953352 0
7.220000 0.634000 0.953515 0
7.221000 0.634000 0.953678 0
7.222000 0.634000 0.953841 0
7.223000 0.634000 0.954004 0
7.224000 0.635000 0.954167 0
7.225000 0.636000 0.954330 0
7.226000 0.637000 0.954493 0
7.227000 0.638000 0.954656 0
7.228000 0.639000 0.954819 0
7.229000 0.639000 0.954983 0
7.230000 0.639000 0.955146 0
7.231000 0.640000 0.955309 0
7.232000 0.641000 0.955472 0
7.233000 0.641000 0.955636 0
7.234000 0.642000 0.955799 0
7.235000 0.643000 0.955963 0
7.236000 0.643000 0.956126 0
7.237000 0.644000 0.956290 0
7.238000 0.645000 0.956453 0
7.239000 0.646000 0.956617 0
7.240000 0.646000 0.956780 0
7.241000 0.647000 0.956944 0
7.242000 0.647000 0.957107 0
7.243000 0.648000 0.957271 0
7.244000 0.649000 0.957435 0
7.245000 0.649000 0.957599 0
7.246000 0.650000 0.957762 0
7.247000 0.651000 0.957926 0
7.248000 0.651000 0.958090 0
7.249000 0.652000 0.958254 0
7.250000 0.652000 0.958418 0
7.251000 0.653000 0.958582 0
7.252000 0.654000 0.958746 0
7.253000 0.655000 0.958909 0
7.254000 0.656000 0.959073 0
7.255000 0.657000 0.959237 0
7.256000 0.657000 0.959402 0
7.257000 0.658000 0.959566 0
7.258000 0.658000 0.959730 0
7.259000 0.658000 0.959894 0
7.260000 0.659000 0.960058 0
7.261000 0.659000 0.960222 0
7.262000 0.659000 0.960386 0
7.263000 0.660000 0.960551 0
7.264000 0.661000 0.960715 0
7.265000 0.662000 0.960879 0
7.266000 0.663000 0.961044 0
7.267000 0.663000 0.961208 0
7.268000 0.664000 0.961372 0
7.269000 0.664000 0.961537 0
7.270000 0.665000 0.961701 0
7.271000 0.665000 0.961866 0
7.272000 0.666000 0.962030 0
7.273000 0.667000 0.962195 0
7.274000 0.667000 0.962359 0
7.275000 0.667000 0.962524 0
7.276000 0.667000 0.962688 0
7.277000 0.667000 0.962853 0
7.278000 0.668000 0.963018 0
7.279000 0.669000 0.963182 0
7.280000 0.670000 0.963347 0
7.281000 0.671000 0.963512 0
7.282000 0.671000 0.963676 0
7.283000 0.671000 0.963841 0
7.284000 0.671000 0.964006 0
7.285000 0.671000 0.964171 0
7.286000 0.672000 0.964336 0
7.287000 0.672000 0.964501 0
7.288000 0.673000 0.964666 0
7.289000 0.673000 0.964830 0
7.290000 0.674000 0.964995 0
7.291000 0.674000 0.965160 0
7.292000 0.674000 0.965325 0
7.293000 0.675000 0.965490 0
7.294000 0.675000 0.965655 0
7.295000 0.676000 0.965821 0
7.296000 0.677000 0.965986 0
7.297000 0.678000 0.966151 0
7.298000 0.678000 0.966316 0
7.299000 0.678000 0.966481 0
7.300000 0.678000 0.966646 0
7.301000 0.679000 0.966811 0
7.302000 0.680000 0.966977 0
7.303000 0.681000 0.967142 0
7.304000 0.681000 0.967307 0
7.305000 0.682000 0.967473 0
7.306000 0.683000 0.967638 0
7.307000 0.683000 0.967803 0
7.308000 0.684000 0.967969 0
7.309000 0.684000 0.968134 0
7.310000 0.684000 0.968299 0
7.311000 0.685000 0.968465 0
7.312000 0.686000 0.968630 0
7.313000 0.687000 0.968796 0
7.314000 0.688000 0.968961 0
7.315000 0.688000 0.969127 0
7.316000 0.689000 0.969292 0
7.317000 0.690000 0.969458 0
7.318000 0.691000 0.969624 0
7.319000 0.691000 0.969789 0
7.320000 0.691000 0.969955 0
7.321000 0.692000 0.970121 0
7.322000 0.693000 0.970286 0
7.323000 0.693000 0.970452 0
7.324000 0.693000 0.970618 0
7.325000 0.694000 0.970783 0
7.326000 0.694000 0.970949 0
7.327000 0.694000 0.971115 0
7.328000 0.695000 0.971281 0
7.329000 0.695000 0.971447 0
7.330000 0.695000 0.971612 0
7.331000 0.695000 0.971778 0
7.332000 0.696000 0.971944 0
7.333000 0.696000 0.972110 0
7.334000 0.697000 0.972276 0
7.335000 0.698000 0.972442 0
7.336000 0.699000 0.972608 0
7.337000 0.700000 0.972774 0
7.338000 0.701000 0.972940 0
7.339000 0.701000 0.973106 0
7.340000 0.701000 0.973272 0
7.341000 0.702000 0.973438 0
7.342000 0.703000 0.973604 0
7.343000 0.703000 0.973770 0
7.344000 0.703000 0.973936 0
7.345000 0.703000 0.974102 0
7.346000 0.703000 0.974269 0
7.347000 0.704000 0.974435 0
7.348000 0.704000 0.974601 0
7.349000 0.704000 0.974767 0
7.350000 0.705000 0.974933 0
7.351000 0.705000 0.975100 0
7.352000 0.705000 0.975266 0
7.353000 0.706000 0.975432 0
7.354000 0.707000 0.975598 0
7.355000 0.708000 0.975765 0
7.356000 0.709000 0.975931 0
7.357000 0.710000 0.976097 0
7.358000 0.710000 0.976264 0
7.359000 0.710000 0.976430 0
7.360000 0.711000 0.976597 0
7.361000 0.711000 0.976763 0
7.362000 0.712000 0.976929 0
7.363000 0.713000 0.977096 0
7.364000 0.713000 0.977262 0
7.365000 0.714000 0.977429 0
7.366000 0.714000 0.977595 0
7.367000 0.714000 0.977762 0
7.368000 0.715000 0.977928 0
7.369000 0.716000 0.978095 0
7.370000 0.717000 0.978261 0
7.371000 0.717000 0.978428 0
7.372000 0.718000 0.978594 0
7.373000 0.719000 0.978761 0
7.374000 0.720000 0.978928 0
7.375000 0.721000 0.979094 0
7.376000 0.722000 0.979261 0
7.377000 0.722000 0.979428 0
7.378000 0.722000 0.979594 0
7.379000 0.723000 0.979761 0
7.380000 0.724000 0.979928 0
7.381000 0.725000 0.980094 0
7.382000 0.726000 0.980261 0
7.383000 0.726000 0.980428 0
7.384000 0.727000 0.980595 0
7.385000 0.727000 0.980761 0
7.386000 0.727000 0.980928 0
7.387000 0.728000 0.981095 0
7.388000 0.728000 0.981262 0
7.389000 0.728000 0.981429 0
7.390000 0.729000 0.981595 0
7.391000 0.729000 0.981762 0
7.392000 0.730000 0.981929 0
7.393000 0.731000 0.982096 0
7.394000 0.731000 0.982263 0
7.395000 0.732000 0.982430 0
7.396000 0.733000 0.982597 0
7.397000 0.733000 0.982764 0
7.398000 0.734000 0.982931 0
7.399000 0.734000 0.983097 0
7.400000 0.734000 0.983264 0
7.401000 0.735000 0.983431 0
7.402000 0.735000 0.983598 0
7.403000 0.735000 0.983765 0
7.404000 0.735000 0.983932 0
7.405000 0.735000 0.984099 0
7.406000 0.735000 0.984266 0
7.407000 0.736000 0.984433 0
7.408000 0.737000 0.984601 0
7.409000 0.738000 0.984768 0
7.410000 0.739000 0.984935 0
7.411000 0.739000 0.985102 0
7.412000 0.739000 0.985269 0
7.413000 0.739000 0.985436 0
7.414000 0.739000 0.985603 0
7.415000 0.739000 0.985770 0
7.416000 0.739000 0.985937 0
7.417000 0.740000 0.986104 0
7.418000 0.741000 0.986272 0
7.419000 0.741000 0.986439 0
7.420000 0.741000 0.986606 0
7.421000 0.742000 0.986773 0
7.422000 0.742000 0.986940 0
7.423000 0.742000 0.987107 0
7.424000 0.743000 0.987275 0
7.425000 0.744000 0.987442 0
7.426000 0.744000 0.987609 0
7.427000 0.745000 0.987776 0
7.428000 0.745000 0.987944 0
7.429000 0.746000 0.988111 0
7.430000 0.746000 0.988278 0
7.431000 0.746000 0.988445 0
7.432000 0.747000 0.988613 0
7.433000 0.748000 0.988780 0
7.434000 0.749000 0.988947 0
7.435000 0.750000 0.989115 0
7.436000 0.750000 0.989282 0
7.437000 0.750000 0.989449 0
7.438000 0.750000 0.989616 0
7.439000 0.750000 0.989784 0
7.440000 0.751000 0.989951 0
7.441000 0.752000 0.990118 0
7.442000 0.752000 0.990286 0
7.443000 0.753000 0.990453 0
7.444000 0.753000 0.990621 0
7.445000 0.754000 0.990788 0
7.446000 0.754000 0.990955 0
7.447000 0.755000 0.991123 0
7.448000 0.756000 0.991290 0
7.449000 0.756000 0.991457 0
7.450000 0.757000 0.991625 0
7.451000 0.757000 0.991792 0
7.452000 0.758000 0.991960 0
7.453000 0.759000 0.992127 0
7.454000 0.759000 0.992295 0
7.455000 0.759000 0.992462 0
7.456000 0.760000 0.992629 0
7.457000 0.761000 0.992797 0
7.458000 0.762000 0.992964 0
7.459000 0.762000 0.993132 0
7.460000 0.763000 0.993299 0
7.461000 0.764000 0.993467 0
7.462000 0.765000 0.993634 0
7.463000 0.765000 0.993802 0
7.464000 0.765000 0.993969 0
7.465000 0.765000 0.994137 0
7.466000 0.766000 0.994304 0
7.467000 0.767000 0.994472 0
7.468000 0.767000 0.994639 0
7.469000 0.768000 0.994806 0
7.470000 0.768000 0.994974 0
7.471000 0.768000 0.995141 0
7.472000 0.769000 0.995309 0
7.473000 0.770000 0.995476 0
7.474000 0.770000 0.995644 0
7.475000 0.770000 0.995812 0
7.476000 0.771000 0.995979 0
7.477000 0.772000 0.996147 0
7.478000 0.773000 0.996314 0
7.479000 0.773000 0.996482 0
7.480000 0.774000 0.996649 0
7.481000 0.775000 0.996817 0
7.482000 0.776000 0.996984 0
7.483000 0.776000 0.997152 0
7.484000 0.776000 0.997319 0
7.485000 0.777000 0.997487 0
7.486000 0.778000 0.997654 0
7.487000 0.778000 0.997822 0
7.488000 0.779000 0.997989 0
7.489000 0.779000 0.998157 0
7.490000 0.779000 0.998325 0
7.491000 0.779000 0.998492 0
7.492000 0.780000 0.998660 0
7.493000 0.781000 0.998827 0
7.494000 0.781000 0.998995 0
7.495000 0.781000 0.999162 0
7.496000 0.782000 0.999330 0
7.497000 0.782000 0.999497 0
7.498000 0.782000 0.999665 0
7.499000 0.782000 0.999832 0
7.500000 0.783000 1.000000 0
7.501000 0.784000 1.000168 0
7.502000 0.785000 1.000335 0
7.503000 0.785000 1.000503 0
7.504000 0.786000 1.000670 0
7.505000 0.786000 1.000838 0
7.506000 0.786000 1.001005 0
7.507000 0.787000 1.001173 0
7.508000 0.788000 1.001340 0
7.509000 0.788000 1.001508 0
7.510000 0.789000 1.001675 0
7.511000 0.790000 1.001843 0
7.512000 0.791000 1.002011 0
7.513000 0.791000 1.002178 0
7.514000 0.791000 1.002346 0
7.515000 0.792000 1.002513 0
7.516000 0.792000 1.002681 0
7.517000 0.793000 1.002848 0
7.518000 0.793000 1.003016 0
7.519000 0.793000 1.003183 0
7.520000 0.794000 1.003351 0
7.521000 0.794000 1.003518 0
7.522000 0.795000 1.003686 0
7.523000 0.796000 1.003853 0
7.524000 0.796000 1.004021 0
7.525000 0.796000 1.004188 0
7.526000 0.797000 1.004356 0
7.527000 0.798000 1.004524 0
7.528000 0.799000 1.004691 0
7.529000 0.799000 1.004859 0
7.530000 0.799000 1.005026 0
7.531000 0.799000 1.005194 0
7.532000 0.799000 1.005361 0
7.533000 0.799000 1.005528 0
7.534000 0.800000 1.005696 0
7.535000 0.801000 1.005863 0
7.536000 0.801000 1.006031 0
7.537000 0.801000 1.006198 0
7.538000 0.801000 1.006366 0
7.539000 0.802000 1.006533 0
7.540000 0.802000 1.006701 0
7.541000 0.802000 1.006868 0
7.542000 0.802000 1.007036 0
7.543000 0.803000 1.007203 0
7.544000 0.803000 1.007371 0
7.545000 0.803000 1.007538 0
7.546000 0.804000 1.007705 0
7.547000 0.804000 1.007873 0
7.548000 0.805000 1.008040 0
7.549000 0.805000 1.008208 0
7.550000 0.805000 1.008375 0
7.551000 0.805000 1.008543 0
7.552000 0.805000 1.008710 0
7.553000 0.806000 1.008877 0
7.554000 0.806000 1.009045 0
7.555000 0.806000 1.009212 0
7.556000 0.806000 1.009379 0
7.557000 0.806000 1.009547 0
7.558000 0.806000 1.009714 0
7.559000 0.807000 1.009882 0
7.560000 0.808000 1.010049 0
7.561000 0.808000 1.010216 0
7.562000 0.808000 1.010384 0
7.563000 0.808000 1.010551 0
7.564000 0.809000 1.010718 0
7.565000 0.809000 1.010885 0
7.566000 0.809000 1.011053 0
7.567000 0.810000 1.011220 0
7.568000 0.811000 1.011387 0
7.569000 0.811000 1.011555 0
7.570000 0.812000 1.011722 0
7.571000 0.812000 1.011889 0
7.572000 0.812000 1.012056 0
7.573000 0.813000 1.012224 0
7.574000 0.813000 1.012391 0
7.575000 0.814000 1.012558 0
7.576000 0.814000 1.012725 0
7.577000 0.814000 1.012893 0
7.578000 0.815000 1.013060 0
7.579000 0.816000 1.013227 0
7.580000 0.816000 1.013394 0
7.581000 0.816000 1.013561 0
7.582000 0.817000 1.013728 0
7.583000 0.818000 1.013896 0
7.584000 0.818000 1.014063 0
7.585000 0.818000 1.014230 0
7.586000 0.818000 1.014397 0
7.587000 0.819000 1.014564 0
7.588000 0.820000 1.014731 0
7.589000 0.821000 1.014898 0
7.590000 0.822000 1.015065 0
7.591000 0.822000 1.015232 0
7.592000 0.823000 1.015399 0
7.593000 0.823000 1.015567 0
7.594000 0.824000 1.015734 0
7.595000 0.825000 1.015901 0
7.596000 0.826000 1.016068 0
7.597000 0.826000 1.016235 0
7.598000 0.827000 1.016402 0
7.599000 0.828000 1.016569 0
7.600000 0.829000 1.016736 0
7.601000 0.830000 1.016903 0
7.602000 0.831000 1.017069 0
7.603000 0.831000 1.017236 0
7.604000 0.831000 1.017403 0
7.605000 0.831000 1.017570 0
7.606000 0.831000 1.017737 0
7.607000 0.831000 1.017904 0
7.608000 0.831000 1.018071 0
7.609000 0.832000 1.018238 0
7.610000 0.832000 1.018405 0
7.611000 0.833000 1.018571 0
7.612000 0.833000 1.018738 0
7.613000 0.833000 1.018905 0
7.614000 0.833000 1.019072 0
7.615000 0.834000 1.019239 0
7.616000 0.834000 1.019405 0
7.617000 0.835000 1.019572 0
7.618000 0.836000 1.019739 0
7.619000 0.837000 1.019906 0
7.620000 0.837000 1.020072 0
7.621000 0.838000 1.020239 0
7.622000 0.839000 1.020406 0
7.623000 0.839000 1.020572 0
7.624000 0.840000 1.020739 0
7.625000 0.840000 1.020906 0
7.626000 0.840000 1.021072 0
7.627000 0.841000 1.021239 0
7.628000 0.841000 1.021406 0
7.629000 0.841000 1.021572 0
7.630000 0.841000 1.021739 0
7.631000 0.841000 1.021905 0
7.632000 0.841000 1.022072 0
7.633000 0.842000 1.022238 0
7.634000 0.842000 1.022405 0
7.635000 0.843000 1.022571 0
7.636000 0.844000 1.022738 0
7.637000 0.845000 1.022904 0
7.638000 0.846000 1.023071 0
7.639000 0.847000 1.023237 0
7.640000 0.848000 1.023403 0
7.641000 0.849000 1.023570 0
7.642000 0.849000 1.023736 0
7.643000 0.849000 1.023903 0
7.644000 0.849000 1.024069 0
7.645000 0.849000 1.024235 0
7.646000 0.850000 1.024402 0
7.647000 0.850000 1.024568 0
7.648000 0.850000 1.024734 0
7.649000 0.851000 1.024900 0
7.650000 0.851000 1.025067 0
7.651000 0.852000 1.025233 0
7.652000 0.853000 1.025399 0
7.653000 0.854000 1.025565 0
7.654000 0.854000 1.025731 0
7.655000 0.855000 1.025898 0
7.656000 0.855000 1.026064 0
7.657000 0.855000 1.026230 0
7.658000 0.855000 1.026396 0
7.659000 0.856000 1.026562 0
7.660000 0.856000 1.026728 0
7.661000 0.857000 1.026894 0
7.662000 0.857000 1.027060 0
7.663000 0.857000 1.027226 0
7.664000 0.858000 1.027392 0
7.665000 0.859000 1.027558 0
7.666000 0.860000 1.027724 0
7.667000 0.861000 1.027890 0
7.668000 0.861000 1.028056 0
7.669000 0.861000 1.028222 0
7.670000 0.862000 1.028388 0
7.671000 0.863000 1.028553 0
7.672000 0.863000 1.028719 0
7.673000 0.864000 1.028885 0
7.674000 0.865000 1.029051 0
7.675000 0.866000 1.029217 0
7.676000 0.866000 1.029382 0
7.677000 0.866000 1.029548 0
7.678000 0.867000 1.029714 0
7.679000 0.868000 1.029879 0
7.680000 0.869000 1.030045 0
7.681000 0.870000 1.030211 0
7.682000 0.870000 1.030376 0
7.683000 0.871000 1.030542 0
7.684000 0.871000 1.030708 0
7.685000 0.871000 1.030873 0
7.686000 0.872000 1.031039 0
7.687000 0.873000 1.031204 0
7.688000 0.873000 1.031370 0
7.689000 0.874000 1.031535 0
7.690000 0.875000 1.031701 0
7.691000 0.876000 1.031866 0
7.692000 0.876000 1.032031 0
7.693000 0.876000 1.032197 0
7.694000 0.877000 1.032362 0
7.695000 0.878000 1.032527 0
7.696000 0.878000 1.032693 0
7.697000 0.878000 1.032858 0
7.698000 0.878000 1.033023 0
7.699000 0.879000 1.033189 0
7.700000 0.880000 1.033354 0
7.701000 0.881000 1.033519 0
7.702000 0.881000 1.033684 0
7.703000 0.881000 1.033849 0
7.704000 0.881000 1.034014 0
7.705000 0.881000 1.034179 0
7.706000 0.881000 1.034345 0
7.707000 0.881000 1.034510 0
7.708000 0.882000 1.034675 0
7.709000 0.882000 1.034840 0
7.710000 0.883000 1.035005 0
7.711000 0.883000 1.035170 0
7.712000 0.883000 1.035334 0
7.713000 0.883000 1.035499 0
7.714000 0.883000 1.035664 0
7.715000 0.883000 1.035829 0
7.716000 0.884000 1.035994 0
7.717000 0.884000 1.036159 0
7.718000 0.885000 1.036324 0
7.719000 0.885000 1.036488 0
7.720000 0.885000 1.036653 0
7.721000 0.885000 1.036818 0
7.722000 0.885000 1.036982 0
7.723000 0.886000 1.037147 0
7.724000 0.886000 1.037312 0
7.725000 0.887000 1.037476 0
7.726000 0.888000 1.037641 0
7.727000 0.889000 1.037805 0
7.728000 0.890000 1.037970 0
7.729000 0.891000 1.038134 0
7.730000 0.891000 1.038299 0
7.731000 0.891000 1.038463 0
7.732000 0.891000 1.038628 0
7.733000 0.892000 1.038792 0
7.734000 0.893000 1.038956 0
7.735000 0.893000 1.039121 0
7.736000 0.893000 1.039285 0
7.737000 0.893000 1.039449 0
7.738000 0.894000 1.039614 0
7.739000 0.894000 1.039778 0
7.740000 0.895000 1.039942 0
7.741000 0.895000 1.040106 0
7.742000 0.896000 1.040270 0
7.743000 0.897000 1.040434 0
7.744000 0.898000 1.040598 0
7.745000 0.899000 1.040763 0
7.746000 0.899000 1.040927 0
7.747000 0.899000 1.041091 0
7.748000 0.899000 1.041254 0
7.749000 0.900000 1.041418 0
7.750000 0.901000 1.041582 0
7.751000 0.901000 1.041746 0
7.752000 0.902000 1.041910 0
7.753000 0.902000 1.042074 0
7.754000 0.903000 1.042238 0
7.755000 0.904000 1.042401 0
7.756000 0.905000 1.042565 0
7.757000 0.906000 1.042729 0
7.758000 0.906000 1.042893 0
7.759000 0.906000 1.043056 0
7.760000 0.907000 1.043220 0
7.761000 0.908000 1.043383 0
7.762000 0.909000 1.043547 0
7.763000 0.910000 1.043710 0
7.764000 0.910000 1.043874 0
7.765000 0.911000 1.044037 0
7.766000 0.911000 1.044201 0
7.767000 0.912000 1.044364 0
7.768000 0.912000 1.044528 0
7.769000 0.913000 1.044691 0
7.770000 0.913000 1.044854 0
7.771000 0.913000 1.045017 0
7.772000 0.913000 1.045181 0
7.773000 0.913000 1.045344 0
7.774000 0.913000 1.045507 0
7.775000 0.913000 1.045670 0
7.776000 0.913000 1.045833 0
7.777000 0.913000 1.045996 0
7.778000 0.913000 1.046159 0
7.779000 0.913000 1.046322 0
7.780000 0.913000 1.046485 0
7.781000 0.913000 1.046648 0
7.782000 0.914000 1.046811 0
7.783000 0.914000 1.046974 0
7.784000 0.915000 1.047137 0
7.785000 0.916000 1.047300 0
7.786000 0.917000 1.047463 0
7.787000 0.917000 1.047625 0
7.788000 0.917000 1.047788 0
7.789000 0.917000 1.047951 0
7.790000 0.918000 1.048113 0
7.791000 0.919000 1.048276 0
7.792000 0.920000 1.048439 0
7.793000 0.920000 1.048601 0
7.794000 0.920000 1.048764 0
7.795000 0.920000 1.048926 0
7.796000 0.920000 1.049089 0
7.797000 0.920000 1.049251 0
7.798000 0.920000 1.049413 0
7.799000 0.920000 1.049576 0
7.800000 0.921000 1.049738 0
7.801000 0.922000 1.049900 0
7.802000 0.923000 1.050062 0
7.803000 0.923000 1.050225 0
7.804000 0.924000 1.050387 0
7.805000 0.925000 1.050549 0
7.806000 0.925000 1.050711 0
7.807000 0.925000 1.050873 0
7.808000 0.926000 1.051035 0
7.809000 0.926000 1.051197 0
7.810000 0.926000 1.051359 0
7.811000 0.927000 1.051521 0
7.812000 0.927000 1.051683 0
7.813000 0.928000 1.051845 0
7.814000 0.928000 1.052007 0
7.815000 0.929000 1.052168 0
7.816000 0.930000 1.052330 0
7.817000 0.930000 1.052492 0
7.818000 0.930000 1.052653 0
7.819000 0.931000 1.052815 0
7.820000 0.932000 1.052977 0
7.821000 0.932000 1.053138 0
7.822000 0.933000 1.053300 0
7.823000 0.933000 1.053461 0
7.824000 0.934000 1.053623 0
7.825000 0.934000 1.053784 0
7.826000 0.934000 1.053945 0
7.827000 0.934000 1.054107 0
7.828000 0.934000 1.054268 0
7.829000 0.935000 1.054429 0
7.830000 0.936000 1.054590 0
7.831000 0.937000 1.054752 0
7.832000 0.937000 1.054913 0
7.833000 0.938000 1.055074 0
7.834000 0.938000 1.055235 0
7.835000 0.939000 1.055396 0
7.836000 0.939000 1.055557 0
7.837000 0.939000 1.055718 0
7.838000 0.939000 1.055879 0
7.839000 0.939000 1.056040 0
7.840000 0.940000 1.056200 0
7.841000 0.940000 1.056361 0
7.842000 0.940000 1.056522 0
7.843000 0.940000 1.056683 0
7.844000 0.940000 1.056843 0
7.845000 0.941000 1.057004 0
7.846000 0.941000 1.057164 0
7.847000 0.942000 1.057325 0
7.848000 0.943000 1.057485 0
7.849000 0.943000 1.057646 0
7.850000 0.943000 1.057806 0
7.851000 0.944000 1.057967 0
7.852000 0.944000 1.058127 0
7.853000 0.945000 1.058287 0
7.854000 0.945000 1.058448 0
7.855000 0.946000 1.058608 0
7.856000 0.947000 1.058768 0
7.857000 0.948000 1.058928 0
7.858000 0.949000 1.059088 0
7.859000 0.950000 1.059248 0
7.860000 0.951000 1.059408 0
7.861000 0.952000 1.059568 0
7.862000 0.952000 1.059728 0
7.863000 0.952000 1.059888 0
7.864000 0.953000 1.060048 0
7.865000 0.953000 1.060208 0
7.866000 0.954000 1.060367 0
7.867000 0.954000 1.060527 0
7.868000 0.955000 1.060687 0
7.869000 0.956000 1.060847 0
7.870000 0.957000 1.061006 0
7.871000 0.957000 1.061166 0
7.872000 0.958000 1.061325 0
7.873000 0.959000 1.061485 0
7.874000 0.959000 1.061644 0
7.875000 0.959000 1.061803 0
7.876000 0.960000 1.061963 0
7.877000 0.960000 1.062122 0
7.878000 0.960000 1.062281 0
7.879000 0.960000 1.062440 0
7.880000 0.960000 1.062600 0
7.881000 0.961000 1.062759 0
7.882000 0.961000 1.062918 0
7.883000 0.961000 1.063077 0
7.884000 0.962000 1.063236 0
7.885000 0.962000 1.063395 0
7.886000 0.963000 1.063554 0
7.887000 0.964000 1.063712 0
7.888000 0.965000 1.063871 0
7.889000 0.966000 1.064030 0
7.890000 0.967000 1.064189 0
7.891000 0.967000 1.064347 0
7.892000 0.967000 1.064506 0
7.893000 0.968000 1.064665 0
7.894000 0.968000 1.064823 0
7.895000 0.969000 1.064982 0
7.896000 0.969000 1.065140 0
7.897000 0.970000 1.065298 0
7.898000 0.970000 1.065457 0
7.899000 0.970000 1.065615 0
7.900000 0.971000 1.065773 0
7.901000 0.972000 1.065932 0
7.902000 0.972000 1.066090 0
7.903000 0.972000 1.066248 0
7.904000 0.972000 1.066406 0
7.905000 0.972000 1.066564 0
7.906000 0.972000 1.066722 0
7.907000 0.972000 1.066880 0
7.908000 0.973000 1.067038 0
7.909000 0.974000 1.067196 0
7.910000 0.974000 1.067353 0
7.911000 0.974000 1.067511 0
7.912000 0.975000 1.067669 0
7.913000 0.976000 1.067826 0
7.914000 0.977000 1.067984 0
7.915000 0.977000 1.068142 0
7.916000 0.977000 1.068299 0
7.917000 0.978000 1.068457 0
7.918000 0.979000 1.068614 0
7.919000 0.979000 1.068771 0
7.920000 0.980000 1.068929 0
7.921000 0.981000 1.069086 0
7.922000 0.981000 1.069243 0
7.923000 0.981000 1.069400 0
7.924000 0.982000 1.069557 0
7.925000 0.982000 1.069714 0
7.926000 0.982000 1.069871 0
7.927000 0.982000 1.070028 0
7.928000 0.982000 1.070185 0
7.929000 0.982000 1.070342 0
7.930000 0.982000 1.070499 0
7.931000 0.983000 1.070656 0
7.932000 0.984000 1.070813 0
7.933000 0.985000 1.070969 0
7.934000 0.986000 1.071126 0
7.935000 0.987000 1.071282 0
7.936000 0.988000 1.071439 0
7.937000 0.988000 1.071595 0
7.938000 0.989000 1.071752 0
7.939000 0.989000 1.071908 0
7.940000 0.990000 1.072064 0
7.941000 0.990000 1.072221 0
7.942000 0.991000 1.072377 0
7.943000 0.992000 1.072533 0
7.944000 0.993000 1.072689 0
7.945000 0.994000 1.072845 0
7.946000 0.995000 1.073001 0
7.947000 0.995000 1.073157 0
7.948000 0.996000 1.073313 0
7.949000 0.997000 1.073469 0
7.950000 0.997000 1.073625 0
7.951000 0.998000 1.073781 0
7.952000 0.998000 1.073936 0
7.953000 0.999000 1.074092 0
7.954000 1.000000 1.074248 0
7.955000 1.001000 1.074403 0
7.956000 1.002000 1.074559 0
7.957000 1.002000 1.074714 0
7.958000 1.003000 1.074870 0
7.959000 1.003000 1.075025 0
7.960000 1.003000 1.075180 0
7.961000 1.004000 1.075335 0
7.962000 1.004000 1.075491 0
7.963000 1.004000 1.075646 0
7.964000 1.005000 1.075801 0
7.965000 1.006000 1.075956 0
7.966000 1.007000 1.076111 0
7.967000 1.007000 1.076266 0
7.968000 1.008000 1.076421 0
7.969000 1.008000 1.076575 0
7.970000 1.008000 1.076730 0
7.971000 1.008000 1.076885 0
7.972000 1.009000 1.077039 0
7.973000 1.009000 1.077194 0
7.974000 1.010000 1.077349 0
7.975000 1.010000 1.077503 0
7.976000 1.010000 1.077658 0
7.977000 1.011000 1.077812 0
7.978000 1.011000 1.077966 0
7.979000 1.011000 1.078121 0
7.980000 1.012000 1.078275 0
7.981000 1.012000 1.078429 0
7.982000 1.013000 1.078583 0
7.983000 1.014000 1.078737 0
7.984000 1.015000 1.078891 0
7.985000 1.016000 1.079045 0
7.986000 1.017000 1.079199 0
7.987000 1.018000 1.079353 0
7.988000 1.019000 1.079506 0
7.989000 1.020000 1.079660 0
7.990000 1.021000 1.079814 0
7.991000 1.021000 1.079967 0
7.992000 1.022000 1.080121 0
7.993000 1.023000 1.080274 0
7.994000 1.024000 1.080428 0
7.995000 1.025000 1.080581 0
7.996000 1.025000 1.080735 0
7.997000 1.025000 1.080888 0
7.998000 1.026000 1.081041 0
7.999000 1.026000 1.081194 0
8.000000 1.026000 1.081347 0
8.001000 1.027000 1.081500 0
8.002000 1.027000 1.081653 0
8.003000 1.028000 1.081806 0
8.004000 1.029000 1.081959 0
8.005000 1.029000 1.082112 0
8.006000 1.029000 1.082265 0
8.007000 1.029000 1.082417 0
8.008000 1.030000 1.082570 0
8.009000 1.031000 1.082723 0
8.010000 1.032000 1.082875 0
8.011000 1.033000 1.083028 0
8.012000 1.034000 1.083180 0
8.013000 1.035000 1.083332 0
8.014000 1.036000 1.083485 0
8.015000 1.036000 1.083637 0
8.016000 1.036000 1.083789 0
8.017000 1.036000 1.083941 0
8.018000 1.037000 1.084093 0
8.019000 1.037000 1.084245 0
8.020000 1.037000 1.084397 0
8.021000 1.038000 1.084549 0
8.022000 1.038000 1.084701 0
8.023000 1.038000 1.084853 0
8.024000 1.038000 1.085004 0
8.025000 1.038000 1.085156 0
8.026000 1.039000 1.085307 0
8.027000 1.039000 1.085459 0
8.028000 1.039000 1.085610 0
8.029000 1.040000 1.085762 0
8.030000 1.040000 1.085913 0
8.031000 1.041000 1.086064 0
8.032000 1.041000 1.086216 0
8.033000 1.041000 1.086367 0
8.034000 1.042000 1.086518 0
8.035000 1.042000 1.086669 0
8.036000 1.043000 1.086820 0
8.037000 1.043000 1.086971 0
8.038000 1.044000 1.087122 0
8.039000 1.044000 1.087272 0
8.040000 1.045000 1.087423 0
8.041000 1.045000 1.087574 0
8.042000 1.046000 1.087724 0
8.043000 1.046000 1.087875 0
8.044000 1.046000 1.088025 0
8.045000 1.046000 1.088176 0
8.046000 1.046000 1.088326 0
8.047000 1.047000 1.088477 0
8.048000 1.047000 1.088627 0
8.049000 1.048000 1.088777 0
8.050000 1.049000 1.088927 0
8.051000 1.049000 1.089077 0
8.052000 1.050000 1.089227 0
8.053000 1.051000 1.089377 0
8.054000 1.052000 1.089527 0
8.055000 1.053000 1.089677 0
8.056000 1.054000 1.089826 0
8.057000 1.054000 1.089976 0
8.058000 1.055000 1.090126 0
8.059000 1.056000 1.090275 0
8.060000 1.056000 1.090425 0
8.061000 1.056000 1.090574 0
8.062000 1.057000 1.090723 0
8.063000 1.058000 1.090873 0
8.064000 1.058000 1.091022 0
8.065000 1.059000 1.091171 0
8.066000 1.059000 1.091320 0
8.067000 1.060000 1.091469 0
8.068000 1.060000 1.091618 0
8.069000 1.061000 1.091767 0
8.070000 1.062000 1.091916 0
8.071000 1.063000 1.092065 0
8.072000 1.064000 1.092213 0
8.073000 1.065000 1.092362 0
8.074000 1.066000 1.092511 0
8.075000 1.066000 1.092659 0
8.076000 1.066000 1.092808 0
8.077000 1.067000 1.092956 0
8.078000 1.068000 1.093104 0
8.079000 1.068000 1.093253 0
8.080000 1.068000 1.093401 0
8.081000 1.068000 1.093549 0
8.082000 1.068000 1.093697 0
8.083000 1.068000 1.093845 0
8.084000 1.068000 1.093993 0
8.085000 1.068000 1.094141 0
8.086000 1.069000 1.094289 0
8.087000 1.070000 1.094436 0
8.088000 1.071000 1.094584 0
8.089000 1.071000 1.094732 0
8.090000 1.072000 1.094879 0
8.091000 1.072000 1.095027 0
8.092000 1.072000 1.095174 0
8.093000 1.073000 1.095321 0
8.094000 1.073000 1.095469 0
8.095000 1.073000 1.095616 0
8.096000 1.074000 1.095763 0
8.097000 1.075000 1.095910 0
8.098000 1.076000 1.096057 0
8.099000 1.076000 1.096204 0
8.100000 1.077000 1.096351 0
8.101000 1.078000 1.096498 0
8.102000 1.079000 1.096644 0
8.103000 1.079000 1.096791 0
8.104000 1.080000 1.096937 0
8.105000 1.080000 1.097084 0
8.106000 1.081000 1.097230 0
8.107000 1.081000 1.097377 0
8.108000 1.082000 1.097523 0
8.109000 1.082000 1.097669 0
8.110000 1.082000 1.097816 0
8.111000 1.083000 1.097962 0
8.112000 1.083000 1.098108 0
8.113000 1.084000 1.098254 0
8.114000 1.085000 1.098400 0
8.115000 1.085000 1.098545 0
8.116000 1.086000 1.098691 0
8.117000 1.086000 1.098837 0
8.118000 1.087000 1.098983 0
8.119000 1.088000 1.099128 0
8.120000 1.088000 1.099274 0
8.121000 1.088000 1.099419 0
8.122000 1.088000 1.099564 0
8.123000 1.089000 1.099710 0
8.124000 1.090000 1.099855 0
8.125000 1.090000 1.100000 0
8.126000 1.090000 1.100145 0
8.127000 1.090000 1.100290 0
8.128000 1.090000 1.100435 0
8.129000 1.090000 1.100580 0
8.130000 1.091000 1.100725 0
8.131000 1.091000 1.100869 0
8.132000 1.091000 1.101014 0
8.133000 1.092000 1.101159 0
8.134000 1.092000 1.101303 0
8.135000 1.093000 1.101448 0
8.136000 1.094000 1.101592 0
8.137000 1.095000 1.101736 0
8.138000 1.096000 1.101880 0
8.139000 1.096000 1.102025 0
8.140000 1.096000 1.102169 0
8.141000 1.097000 1.102313 0
8.142000 1.097000 1.102457 0
8.143000 1.097000 1.102600 0
8.144000 1.097000 1.102744 0
8.145000 1.098000 1.102888 0
8.146000 1.098000 1.103032 0
8.147000 1.099000 1.103175 0
8.148000 1.100000 1.103319 0
8.149000 1.100000 1.103462 0
8.150000 1.101000 1.103605 0
8.151000 1.101000 1.103749 0
8.152000 1.101000 1.103892 0
8.153000 1.101000 1.104035 0
8.154000 1.101000 1.104178 0
8.155000 1.102000 1.104321 0
8.156000 1.102000 1.104464 0
8.157000 1.103000 1.104607 0
8.158000 1.104000 1.104750 0
8.159000 1.105000 1.104892 0
8.160000 0.000000 1.105035 1
8.161000 0.001000 1.105177 0
8.162000 0.001000 1.105320 0
8.163000 0.002000 1.105462 0
8.164000 0.003000 1.105605 0
8.165000 0.003000 1.105747 0
8.166000 0.004000 1.105889 0
8.167000 0.005000 1.106031 0
8.168000 0.006000 1.106173 0
8.169000 0.006000 1.106315 0
8.170000 0.007000 1.106457 0
8.171000 0.007000 1.106599 0
8.172000 0.008000 1.106741 0
8.173000 0.008000 1.106882 0
8.174000 0.008000 1.107024 0
8.175000 0.008000 1.107165 0
8.176000 0.008000 1.107307 0
8.177000 0.009000 1.107448 0
8.178000 0.010000 1.107589 0
8.179000 0.010000 1.107731 0
8.180000 0.011000 1.107872 0
8.181000 0.012000 1.108013 0
8.182000 0.012000 1.108154 0
8.183000 0.012000 1.108295 0
8.184000 0.013000 1.108436 0
8.185000 0.013000 1.108576 0
8.186000 0.014000 1.108717 0
8.187000 0.015000 1.108858 0
8.188000 0.016000 1.108998 0
8.189000 0.017000 1.109139 0
8.190000 0.017000 1.109279 0
8.191000 0.017000 1.109419 0
8.192000 0.017000 1.109559 0
8.193000 0.017000 1.109700 0
8.194000 0.018000 1.109840 0
8.195000 0.019000 1.109980 0
8.196000 0.019000 1.110119 0
8.197000 0.019000 1.110259 0
8.198000 0.019000 1.110399 0
8.199000 0.019000 1.110539 0
8.200000 0.019000 1.110678 0
8.201000 0.020000 1.110818 0
8.202000 0.021000 1.110957 0
8.203000 0.021000 1.111097 0
8.204000 0.021000 1.111236 0
8.205000 0.022000 1.111375 0
8.206000 0.022000 1.111514 0
8.207000 0.022000 1.111653 0
8.208000 0.022000 1.111792 0
8.209000 0.023000 1.111931 0
8.210000 0.024000 1.112070 0
8.211000 0.025000 1.112209 0
8.212000 0.026000 1.112347 0
8.213000 0.026000 1.112486 0
8.214000 0.027000 1.112624 0
8.215000 0.028000 1.112763 0
8.216000 0.029000 1.112901 0
8.217000 0.030000 1.113039 0
8.218000 0.030000 1.113178 0
8.219000 0.030000 1.113316 0
8.220000 0.031000 1.113454 0
8.221000 0.031000 1.113592 0
8.222000 0.031000 1.113730 0
8.223000 0.031000 1.113867 0
8.224000 0.032000 1.114005 0
8.225000 0.033000 1.114143 0
8.226000 0.033000 1.114280 0
8.227000 0.033000 1.114418 0
8.228000 0.034000 1.114555 0
8.229000 0.034000 1.114692 0
8.230000 0.035000 1.114830 0
8.231000 0.035000 1.114967 0
8.232000 0.036000 1.115104 0
8.233000 0.036000 1.115241 0
8.234000 0.036000 1.115378 0
8.235000 0.037000 1.115515 0
8.236000 0.038000 1.115651 0
8.237000 0.038000 1.115788 0
8.238000 0.038000 1.115925 0
8.239000 0.039000 1.116061 0
8.240000 0.039000 1.116197 0
8.241000 0.040000 1.116334 0
8.242000 0.041000 1.116470 0
8.243000 0.042000 1.116606 0
8.244000 0.042000 1.116742 0
8.245000 0.043000 1.116878 0
8.246000 0.043000 1.117014 0
8.247000 0.043000 1.117150 0
8.248000 0.044000 1.117286 0
8.249000 0.045000 1.117421 0
8.250000 0.046000 1.117557 0
8.251000 0.047000 1.117693 0
8.252000 0.048000 1.117828 0
8.253000 0.049000 1.117963 0
8.254000 0.050000 1.118099 0
8.255000 0.051000 1.118234 0
8.256000 0.052000 1.118369 0
8.257000 0.052000 1.118504 0
8.258000 0.052000 1.118639 0
8.259000 0.053000 1.118774 0
8.260000 0.054000 1.118908 0
8.261000 0.055000 1.119043 0
8.262000 0.056000 1.119178 0
8.263000 0.056000 1.119312 0
8.264000 0.056000 1.119447 0
8.265000 0.056000 1.119581 0
8.266000 0.057000 1.119715 0
8.267000 0.058000 1.119849 0
8.268000 0.058000 1.119984 0
8.269000 0.058000 1.120118 0
8.270000 0.059000 1.120251 0
8.271000 0.060000 1.120385 0
8.272000 0.060000 1.120519 0
8.273000 0.060000 1.120653 0
8.274000 0.061000 1.120786 0
8.275000 0.062000 1.120920 0
8.276000 0.063000 1.121053 0
8.277000 0.064000 1.121187 0
8.278000 0.064000 1.121320 0
8.279000 0.064000 1.121453 0
8.280000 0.065000 1.121586 0
8.281000 0.066000 1.121719 0
8.282000 0.067000 1.121852 0
8.283000 0.067000 1.121985 0
8.284000 0.067000 1.122118 0
8.285000 0.068000 1.122250 0
8.286000 0.068000 1.122383 0
8.287000 0.069000 1.122515 0
8.288000 0.069000 1.122648 0
8.289000 0.070000 1.122780 0
8.290000 0.070000 1.122912 0
8.291000 0.070000 1.123044 0
8.292000 0.070000 1.123176 0
8.293000 0.070000 1.123308 0
8.294000 0.070000 1.123440 0
8.295000 0.071000 1.123572 0
8.296000 0.072000 1.123704 0
8.297000 0.073000 1.123835 0
8.298000 0.073000 1.123967 0
8.299000 0.073000 1.124098 0
8.300000 0.073000 1.124230 0
8.301000 0.073000 1.124361 0
8.302000 0.074000 1.124492 0
8.303000 0.075000 1.124623 0
8.304000 0.075000 1.124754 0
8.305000 0.075000 1.124885 0
8.306000 0.076000 1.125016 0
8.307000 0.077000 1.125147 0
8.308000 0.077000 1.125277 0
8.309000 0.077000 1.125408 0
8.310000 0.078000 1.125538 0
8.311000 0.079000 1.125669 0
8.312000 0.080000 1.125799 0
8.313000 0.081000 1.125929 0
8.314000 0.082000 1.126059 0
8.315000 0.083000 1.126189 0
8.316000 0.083000 1.126319 0
8.317000 0.083000 1.126449 0
8.318000 0.084000 1.126579 0
8.319000 0.084000 1.126709 0
8.320000 0.085000 1.126838 0
8.321000 0.085000 1.126968 0
8.322000 0.086000 1.127097 0
8.323000 0.087000 1.127226 0
8.324000 0.087000 1.127356 0
8.325000 0.088000 1.127485 0
8.326000 0.088000 1.127614 0
8.327000 0.089000 1.127743 0
8.328000 0.090000 1.127872 0
8.329000 0.090000 1.128000 0
8.330000 0.090000 1.128129 0
8.331000 0.091000 1.128258 0
8.332000 0.091000 1.128386 0
8.333000 0.092000 1.128515 0
8.334000 0.093000 1.128643 0
8.335000 0.094000 1.128771 0
8.336000 0.094000 1.128899 0
8.337000 0.094000 1.129028 0
8.338000 0.095000 1.129156 0
8.339000 0.095000 1.129283 0
8.340000 0.095000 1.129411 0
8.341000 0.095000 1.129539 0
8.342000 0.096000 1.129667 0
8.343000 0.097000 1.129794 0
8.344000 0.097000 1.129921 0
8.345000 0.098000 1.130049 0
8.346000 0.099000 1.130176 0
8.347000 0.100000 1.130303 0
8.348000 0.101000 1.130430 0
8.349000 0.101000 1.130557 0
8.350000 0.102000 1.130684 0
8.351000 0.102000 1.130811 0
8.352000 0.103000 1.130938 0
8.353000 0.103000 1.131064 0
8.354000 0.103000 1.131191 0
8.355000 0.103000 1.131317 0
8.356000 0.103000 1.131443 0
8.357000 0.104000 1.131570 0
8.358000 0.105000 1.131696 0
8.359000 0.106000 1.131822 0
8.360000 0.106000 1.131948 0
8.361000 0.106000 1.132074 0
8.362000 0.107000 1.132200 0
8.363000 0.108000 1.132325 0
8.364000 0.108000 1.132451 0
8.365000 0.108000 1.132576 0
8.366000 0.108000 1.132702 0
8.367000 0.109000 1.132827 0
8.368000 0.109000 1.132952 0
8.369000 0.109000 1.133077 0
8.370000 0.110000 1.133202 0
8.371000 0.111000 1.133327 0
8.372000 0.112000 1.133452 0
8.373000 0.113000 1.133577 0
8.374000 0.114000 1.133702 0
8.375000 0.114000 1.133826 0
8.376000 0.114000 1.133951 0
8.377000 0.114000 1.134075 0
8.378000 0.114000 1.134199 0
8.379000 0.114000 1.134323 0
8.380000 0.115000 1.134448 0
8.381000 0.115000 1.134572 0
8.382000 0.116000 1.134695 0
8.383000 0.116000 1.134819 0
8.384000 0.116000 1.134943 0
8.385000 0.116000 1.135067 0
8.386000 0.116000 1.135190 0
8.387000 0.117000 1.135314 0
8.388000 0.118000 1.135437 0
8.389000 0.118000 1.135560 0
8.390000 0.119000 1.135683 0
8.391000 0.120000 1.135806 0
8.392000 0.121000 1.135929 0
8.393000 0.122000 1.136052 0
8.394000 0.123000 1.136175 0
8.395000 0.123000 1.136298 0
8.396000 0.124000 1.136420 0
8.397000 0.125000 1.136543 0
8.398000 0.126000 1.136665 0
8.399000 0.127000 1.136787 0
8.400000 0.127000 1.136909 0
8.401000 0.127000 1.137032 0
8.402000 0.127000 1.137154 0
8.403000 0.127000 1.137275 0
8.404000 0.128000 1.137397 0
8.405000 0.129000 1.137519 0
8.406000 0.130000 1.137641 0
8.407000 0.130000 1.137762 0
8.408000 0.130000 1.137883 0
8.409000 0.130000 1.138005 0
8.410000 0.130000 1.138126 0
8.411000 0.130000 1.138247 0
8.412000 0.130000 1.138368 0
8.413000 0.131000 1.138489 0
8.414000 0.131000 1.138610 0
8.415000 0.131000 1.138731 0
8.416000 0.132000 1.138851 0
8.417000 0.132000 1.138972 0
8.418000 0.132000 1.139092 0
8.419000 0.133000 1.139213 0
8.420000 0.133000 1.139333 0
8.421000 0.133000 1.139453 0
8.422000 0.133000 1.139573 0
8.423000 0.133000 1.139693 0
8.424000 0.133000 1.139813 0
8.425000 0.134000 1.139933 0
8.426000 0.135000 1.140052 0
8.427000 0.135000 1.140172 0
8.428000 0.136000 1.140291 0
8.429000 0.136000 1.140411 0
8.430000 0.137000 1.140530 0
8.431000 0.138000 1.140649 0
8.432000 0.138000 1.140768 0
8.433000 0.139000 1.140887 0
8.434000 0.139000 1.141006 0
8.435000 0.140000 1.141125 0
8.436000 0.140000 1.141244 0
8.437000 0.141000 1.141362 0
8.438000 0.142000 1.141481 0
8.439000 0.143000 1.141599 0
8.440000 0.143000 1.141717 0
8.441000 0.143000 1.141835 0
8.442000 0.143000 1.141953 0
8.443000 0.144000 1.142071 0
8.444000 0.145000 1.142189 0
8.445000 0.145000 1.142307 0
8.446000 0.146000 1.142425 0
8.447000 0.146000 1.142542 0
8.448000 0.147000 1.142660 0
8.449000 0.147000 1.142777 0
8.450000 0.147000 1.142895 0
8.451000 0.148000 1.143012 0
8.452000 0.148000 1.143129 0
8.453000 0.148000 1.143246 0
8.454000 0.148000 1.143363 0
8.455000 0.149000 1.143479 0
8.456000 0.150000 1.143596 0
8.457000 0.150000 1.143713 0
8.458000 0.151000 1.143829 0
8.459000 0.152000 1.143946 0
8.460000 0.152000 1.144062 0
8.461000 0.152000 1.144178 0
8.462000 0.152000 1.144294 0
8.463000 0.153000 1.144410 0
8.464000 0.154000 1.144526 0
8.465000 0.155000 1.144642 0
8.466000 0.155000 1.144757 0
8.467000 0.155000 1.144873 0
8.468000 0.155000 1.144988 0
8.469000 0.155000 1.145104 0
8.470000 0.155000 1.145219 0
8.471000 0.156000 1.145334 0
8.472000 0.157000 1.145449 0
8.473000 0.158000 1.145564 0
8.474000 0.158000 1.145679 0
8.475000 0.159000 1.145794 0
8.476000 0.159000 1.145908 0
8.477000 0.159000 1.146023 0
8.478000 0.160000 1.146137 0
8.479000 0.161000 1.146252 0
8.480000 0.162000 1.146366 0
8.481000 0.162000 1.146480 0
8.482000 0.162000 1.146594 0
8.483000 0.162000 1.146708 0
8.484000 0.162000 1.146822 0
8.485000 0.162000 1.146936 0
8.486000 0.162000 1.147049 0
8.487000 0.162000 1.147163 0
8.488000 0.162000 1.147276 0
8.489000 0.163000 1.147389 0
8.490000 0.163000 1.147503 0
8.491000 0.163000 1.147616 0
8.492000 0.164000 1.147729 0
8.493000 0.164000 1.147842 0
8.494000 0.164000 1.147954 0
8.495000 0.164000 1.148067 0
8.496000 0.164000 1.148180 0
8.497000 0.165000 1.148292 0
8.498000 0.165000 1.148405 0
8.499000 0.165000 1.148517 0
8.500000 0.165000 1.148629 0
8.501000 0.166000 1.148741 0
8.502000 0.166000 1.148853 0
8.503000 0.167000 1.148965 0
8.504000 0.168000 1.149077 0
8.505000 0.168000 1.149188 0
8.506000 0.168000 1.149300 0
8.507000 0.169000 1.149411 0
8.508000 0.170000 1.149523 0
8.509000 0.171000 1.149634 0
8.510000 0.171000 1.149745 0
8.511000 0.171000 1.149856 0
8.512000 0.171000 1.149967 0
8.513000 0.172000 1.150078 0
8.514000 0.173000 1.150188 0
8.515000 0.173000 1.150299 0
8.516000 0.173000 1.150409 0
8.517000 0.173000 1.150520 0
8.518000 0.174000 1.150630 0
8.519000 0.174000 1.150740 0
8.520000 0.175000 1.150850 0
8.521000 0.175000 1.150960 0
8.522000 0.175000 1.151070 0
8.523000 0.175000 1.151180 0
8.524000 0.176000 1.151289 0
8.525000 0.176000 1.151399 0
8.526000 0.177000 1.151508 0
8.527000 0.177000 1.151618 0
8.528000 0.177000 1.151727 0
8.529000 0.178000 1.151836 0
8.530000 0.179000 1.151945 0
8.531000 0.179000 1.152054 0
8.532000 0.179000 1.152163 0
8.533000 0.179000 1.152271 0
8.534000 0.180000 1.152380 0
8.535000 0.180000 1.152489 0
8.536000 0.181000 1.152597 0
8.537000 0.181000 1.152705 0
8.538000 0.182000 1.152813 0
8.539000 0.183000 1.152921 0
8.540000 0.183000 1.153029 0
8.541000 0.184000 1.153137 0
8.542000 0.185000 1.153245 0
8.543000 0.186000 1.153352 0
8.544000 0.186000 1.153460 0
8.545000 0.187000 1.153567 0
8.546000 0.187000 1.153675 0
8.547000 0.188000 1.153782 0
8.548000 0.189000 1.153889 0
8.549000 0.190000 1.153996 0
8.550000 0.191000 1.154103 0
8.551000 0.191000 1.154209 0
8.552000 0.192000 1.154316 0
8.553000 0.193000 1.154423 0
8.554000 0.194000 1.154529 0
8.555000 0.194000 1.154635 0
8.556000 0.194000 1.154742 0
8.557000 0.195000 1.154848 0
8.558000 0.196000 1.154954 0
8.559000 0.196000 1.155059 0
8.560000 0.197000 1.155165 0
8.561000 0.198000 1.155271 0
8.562000 0.198000 1.155376 0
8.563000 0.198000 1.155482 0
8.564000 0.198000 1.155587 0
8.565000 0.199000 1.155692 0
8.566000 0.199000 1.155798 0
8.567000 0.200000 1.155903 0
8.568000 0.201000 1.156007 0
8.569000 0.202000 1.156112 0
8.570000 0.203000 1.156217 0
8.571000 0.204000 1.156322 0
8.572000 0.205000 1.156426 0
8.573000 0.206000 1.156530 0
8.574000 0.207000 1.156635 0
8.575000 0.207000 1.156739 0
8.576000 0.207000 1.156843 0
8.577000 0.208000 1.156947 0
8.578000 0.208000 1.157050 0
8.579000 0.209000 1.157154 0
8.580000 0.210000 1.157258 0
8.581000 0.211000 1.157361 0
8.582000 0.212000 1.157465 0
8.583000 0.213000 1.157568 0
8.584000 0.213000 1.157671 0
8.585000 0.214000 1.157774 0
8.586000 0.214000 1.157877 0
8.587000 0.215000 1.157980 0
8.588000 0.215000 1.158082 0
8.589000 0.215000 1.158185 0
8.590000 0.216000 1.158287 0
8.591000 0.217000 1.158390 0
8.592000 0.217000 1.158492 0
8.593000 0.218000 1.158594 0
8.594000 0.218000 1.158696 0
8.595000 0.219000 1.158798 0
8.596000 0.219000 1.158900 0
8.597000 0.219000 1.159002 0
8.598000 0.219000 1.159103 0
8.599000 0.220000 1.159205 0
8.600000 0.220000 1.159306 0
8.601000 0.221000 1.159407 0
8.602000 0.222000 1.159508 0
8.603000 0.223000 1.159609 0
8.604000 0.224000 1.159710 0
8.605000 0.225000 1.159811 0
8.606000 0.225000 1.159912 0
8.607000 0.226000 1.160012 0
8.608000 0.227000 1.160113 0
8.609000 0.227000 1.160213 0
8.610000 0.228000 1.160313 0
8.611000 0.229000 1.160414 0
8.612000 0.229000 1.160514 0
8.613000 0.229000 1.160613 0
8.614000 0.229000 1.160713 0
8.615000 0.229000 1.160813 0
8.616000 0.230000 1.160912 0
8.617000 0.231000 1.161012 0
8.618000 0.231000 1.161111 0
8.619000 0.232000 1.161210 0
8.620000 0.232000 1.161310 0
8.621000 0.233000 1.161409 0
8.622000 0.234000 1.161507 0
8.623000 0.234000 1.161606 0
8.624000 0.234000 1.161705 0
8.625000 0.234000 1.161803 0
8.626000 0.234000 1.161902 0
8.627000 0.235000 1.162000 0
8.628000 0.236000 1.162098 0
8.629000 0.236000 1.162196 0
8.630000 0.236000 1.162294 0
8.631000 0.237000 1.162392 0
8.632000 0.238000 1.162490 0
8.633000 0.239000 1.162588 0
8.634000 0.239000 1.162685 0
8.635000 0.239000 1.162783 0
8.636000 0.240000 1.162880 0
8.637000 0.240000 1.162977 0
8.638000 0.240000 1.163074 0
8.639000 0.240000 1.163171 0
8.640000 0.241000 1.163268 0
8.641000 0.241000 1.163365 0
8.642000 0.241000 1.163461 0
8.643000 0.242000 1.163558 0
8.644000 0.242000 1.163654 0
8.645000 0.242000 1.163750 0
8.646000 0.242000 1.163846 0
8.647000 0.242000 1.163942 0
8.648000 0.242000 1.164038 0
8.649000 0.242000 1.164134 0
8.650000 0.243000 1.164230 0
8.651000 0.244000 1.164325 0
8.652000 0.244000 1.164421 0
8.653000 0.245000 1.164516 0
8.654000 0.245000 1.164611 0
8.655000 0.246000 1.164707 0
8.656000 0.246000 1.164802 0
8.657000 0.247000 1.164896 0
8.658000 0.248000 1.164991 0
8.659000 0.249000 1.165086 0
8.660000 0.250000 1.165180 0
8.661000 0.250000 1.165275 0
8.662000 0.250000 1.165369 0
8.663000 0.251000 1.165463 0
8.664000 0.251000 1.165557 0
8.665000 0.252000 1.165651 0
8.666000 0.253000 1.165745 0
8.667000 0.253000 1.165839 0
8.668000 0.253000 1.165932 0
8.669000 0.253000 1.166026 0
8.670000 0.253000 1.166119 0
8.671000 0.253000 1.166212 0
8.672000 0.254000 1.166306 0
8.673000 0.255000 1.166399 0
8.674000 0.255000 1.166491 0
8.675000 0.256000 1.166584 0
8.676000 0.256000 1.166677 0
8.677000 0.256000 1.166769 0
8.678000 0.257000 1.166862 0
8.679000 0.258000 1.166954 0
8.680000 0.258000 1.167046 0
8.681000 0.259000 1.167138 0
8.682000 0.259000 1.167230 0
8.683000 0.259000 1.167322 0
8.684000 0.259000 1.167414 0
8.685000 0.259000 1.167506 0
8.686000 0.259000 1.167597 0
8.687000 0.260000 1.167688 0
8.688000 0.261000 1.167780 0
8.689000 0.261000 1.167871 0
8.690000 0.261000 1.167962 0
8.691000 0.261000 1.168053 0
8.692000 0.262000 1.168144 0
8.693000 0.262000 1.168234 0
8.694000 0.263000 1.168325 0
8.695000 0.263000 1.168415 0
8.696000 0.264000 1.168506 0
8.697000 0.265000 1.168596 0
8.698000 0.266000 1.168686 0
8.699000 0.267000 1.168776 0
8.700000 0.267000 1.168866 0
8.701000 0.268000 1.168955 0
8.702000 0.269000 1.169045 0
8.703000 0.269000 1.169134 0
8.704000 0.269000 1.169224 0
8.705000 0.269000 1.169313 0
8.706000 0.270000 1.169402 0
8.707000 0.270000 1.169491 0
8.708000 0.270000 1.169580 0
8.709000 0.270000 1.169669 0
8.710000 0.271000 1.169757 0
8.711000 0.271000 1.169846 0
8.712000 0.272000 1.169934 0
8.713000 0.272000 1.170023 0
8.714000 0.272000 1.170111 0
8.715000 0.272000 1.170199 0
8.716000 0.272000 1.170287 0
8.717000 0.272000 1.170375 0
8.718000 0.273000 1.170462 0
8.719000 0.274000 1.170550 0
8.720000 0.274000 1.170637 0
8.721000 0.275000 1.170725 0
8.722000 0.276000 1.170812 0
8.723000 0.277000 1.170899 0
8.724000 0.278000 1.170986 0
8.725000 0.279000 1.171073 0
8.726000 0.279000 1.171160 0
8.727000 0.280000 1.171246 0
8.728000 0.280000 1.171333 0
8.729000 0.281000 1.171419 0
8.730000 0.281000 1.171505 0
8.731000 0.282000 1.171591 0
8.732000 0.282000 1.171677 0
8.733000 0.283000 1.171763 0
8.734000 0.284000 1.171849 0
8.735000 0.284000 1.171935 0
8.736000 0.285000 1.172020 0
8.737000 0.285000 1.172106 0
8.738000 0.286000 1.172191 0
8.739000 0.287000 1.172276 0
8.740000 0.287000 1.172361 0
8.741000 0.288000 1.172446 0
8.742000 0.289000 1.172531 0
8.743000 0.290000 1.172616 0
8.744000 0.291000 1.172700 0
8.745000 0.292000 1.172785 0
8.746000 0.292000 1.172869 0
8.747000 0.292000 1.172953 0
8.748000 0.292000 1.173037 0
8.749000 0.292000 1.173121 0
8.750000 0.293000 1.173205 0
8.751000 0.294000 1.173289 0
8.752000 0.295000 1.173372 0
8.753000 0.296000 1.173456 0
8.754000 0.297000 1.173539 0
8.755000 0.297000 1.173622 0
8.756000 0.297000 1.173706 0
8.757000 0.298000 1.173789 0
8.758000 0.298000 1.173871 0
8.759000 0.298000 1.173954 0
8.760000 0.299000 1.174037 0
8.761000 0.300000 1.174119 0
8.762000 0.300000 1.174202 0
8.763000 0.300000 1.174284 0
8.764000 0.301000 1.174366 0
8.765000 0.302000 1.174448 0
8.766000 0.302000 1.174530 0
8.767000 0.302000 1.174612 0
8.768000 0.302000 1.174693 0
8.769000 0.303000 1.174775 0
8.770000 0.304000 1.174856 0
8.771000 0.305000 1.174937 0
8.772000 0.305000 1.175019 0
8.773000 0.306000 1.175100 0
8.774000 0.307000 1.175181 0
8.775000 0.307000 1.175261 0
8.776000 0.307000 1.175342 0
8.777000 0.308000 1.175423 0
8.778000 0.308000 1.175503 0
8.779000 0.308000 1.175583 0
8.780000 0.309000 1.175663 0
8.781000 0.309000 1.175743 0
8.782000 0.310000 1.175823 0
8.783000 0.310000 1.175903 0
8.784000 0.310000 1.175983 0
8.785000 0.311000 1.176062 0
8.786000 0.312000 1.176142 0
8.787000 0.313000 1.176221 0
8.788000 0.314000 1.176300 0
8.789000 0.314000 1.176379 0
8.790000 0.314000 1.176458 0
8.791000 0.315000 1.176537 0
8.792000 0.316000 1.176616 0
8.793000 0.316000 1.176694 0
8.794000 0.316000 1.176773 0
8.795000 0.316000 1.176851 0
8.796000 0.317000 1.176929 0
8.797000 0.317000 1.177007 0
8.798000 0.318000 1.177085 0
8.799000 0.318000 1.177163 0
8.800000 0.318000 1.177241 0
8.801000 0.319000 1.177318 0
8.802000 0.320000 1.177396 0
8.803000 0.320000 1.177473 0
8.804000 0.321000 1.177550 0
8.805000 0.322000 1.177627 0
8.806000 0.323000 1.177704 0
8.807000 0.323000 1.177781 0
8.808000 0.324000 1.177858 0
8.809000 0.325000 1.177934 0
8.810000 0.326000 1.178011 0
8.811000 0.327000 1.178087 0
8.812000 0.328000 1.178163 0
8.813000 0.329000 1.178239 0
8.814000 0.330000 1.178315 0
8.815000 0.331000 1.178391 0
8.816000 0.331000 1.178467 0
8.817000 0.332000 1.178542 0
8.818000 0.333000 1.178618 0
8.819000 0.333000 1.178693 0
8.820000 0.333000 1.178768 0
8.821000 0.333000 1.178843 0
8.822000 0.333000 1.178918 0
8.823000 0.333000 1.178993 0
8.824000 0.333000 1.179068 0
8.825000 0.334000 1.179142 0
8.826000 0.335000 1.179217 0
8.827000 0.336000 1.179291 0
8.828000 0.337000 1.179365 0
8.829000 0.338000 1.179439 0
8.830000 0.339000 1.179513 0
8.831000 0.340000 1.179587 0
8.832000 0.341000 1.179661 0
8.833000 0.342000 1.179734 0
8.834000 0.342000 1.179808 0
8.835000 0.343000 1.179881 0
8.836000 0.343000 1.179954 0
8.837000 0.344000 1.180027 0
8.838000 0.344000 1.180100 0
8.839000 0.344000 1.180173 0
8.840000 0.345000 1.180246 0
8.841000 0.346000 1.180318 0
8.842000 0.347000 1.180391 0
8.843000 0.348000 1.180463 0
8.844000 0.349000 1.180535 0
8.845000 0.349000 1.180607 0
8.846000 0.349000 1.180679 0
8.847000 0.349000 1.180751 0
8.848000 0.350000 1.180822 0
8.849000 0.350000 1.180894 0
8.850000 0.350000 1.180965 0
8.851000 0.350000 1.181037 0
8.852000 0.350000 1.181108 0
8.853000 0.351000 1.181179 0
8.854000 0.351000 1.181250 0
8.855000 0.352000 1.181321 0
8.856000 0.353000 1.181391 0
8.857000 0.353000 1.181462 0
8.858000 0.353000 1.181532 0
8.859000 0.353000 1.181602 0
8.860000 0.354000 1.181672 0
8.861000 0.354000 1.181742 0
8.862000 0.354000 1.181812 0
8.863000 0.354000 1.181882 0
8.864000 0.355000 1.181952 0
8.865000 0.356000 1.182021 0
8.866000 0.357000 1.182091 0
8.867000 0.357000 1.182160 0
8.868000 0.358000 1.182229 0
8.869000 0.359000 1.182298 0
8.870000 0.360000 1.182367 0
8.871000 0.360000 1.182435 0
8.872000 0.360000 1.182504 0
8.873000 0.361000 1.182573 0
8.874000 0.362000 1.182641 0
8.875000 0.363000 1.182709 0
8.876000 0.363000 1.182777 0
8.877000 0.363000 1.182845 0
8.878000 0.363000 1.182913 0
8.879000 0.363000 1.182981 0
8.880000 0.364000 1.183048 0
8.881000 0.365000 1.183116 0
8.882000 0.366000 1.183183 0
8.883000 0.367000 1.183250 0
8.884000 0.368000 1.183317 0
8.885000 0.369000 1.183384 0
8.886000 0.370000 1.183451 0
8.887000 0.370000 1.183518 0
8.888000 0.371000 1.183584 0
8.889000 0.372000 1.183651 0
8.890000 0.373000 1.183717 0
8.891000 0.374000 1.183783 0
8.892000 0.374000 1.183849 0
8.893000 0.374000 1.183915 0
8.894000 0.375000 1.183981 0
8.895000 0.376000 1.184046 0
8.896000 0.376000 1.184112 0
8.897000 0.377000 1.184177 0
8.898000 0.378000 1.184243 0
8.899000 0.379000 1.184308 0
8.900000 0.380000 1.184373 0
8.901000 0.380000 1.184437 0
8.902000 0.380000 1.184502 0
8.903000 0.380000 1.184567 0
8.904000 0.380000 1.184631 0
8.905000 0.380000 1.184696 0
8.906000 0.381000 1.184760 0
8.907000 0.381000 1.184824 0
8.908000 0.381000 1.184888 0
8.909000 0.381000 1.184952 0
8.910000 0.381000 1.185015 0
8.911000 0.382000 1.185079 0
8.912000 0.383000 1.185142 0
8.913000 0.383000 1.185206 0
8.914000 0.384000 1.185269 0
8.915000 0.384000 1.185332 0
8.916000 0.384000 1.185395 0
8.917000 0.385000 1.185458 0
8.918000 0.385000 1.185520 0
8.919000 0.385000 1.185583 0
8.920000 0.386000 1.185645 0
8.921000 0.386000 1.185708 0
8.922000 0.387000 1.185770 0
8.923000 0.387000 1.185832 0
8.924000 0.387000 1.185894 0
8.925000 0.387000 1.185955 0
8.926000 0.388000 1.186017 0
8.927000 0.388000 1.186078 0
8.928000 0.389000 1.186140 0
8.929000 0.389000 1.186201 0
8.930000 0.390000 1.186262 0
8.931000 0.390000 1.186323 0
8.932000 0.390000 1.186384 0
8.933000 0.390000 1.186445 0
8.934000 0.390000 1.186505 0
8.935000 0.391000 1.186566 0
8.936000 0.392000 1.186626 0
8.937000 0.392000 1.186686 0
8.938000 0.393000 1.186746 0
8.939000 0.394000 1.186806 0
8.940000 0.395000 1.186866 0
8.941000 0.395000 1.186925 0
8.942000 0.396000 1.186985 0
8.943000 0.396000 1.187044 0
8.944000 0.396000 1.187104 0
8.945000 0.397000 1.187163 0
8.946000 0.398000 1.187222 0
8.947000 0.398000 1.187281 0
8.948000 0.398000 1.187339 0
8.949000 0.398000 1.187398 0
8.950000 0.399000 1.187456 0
8.951000 0.400000 1.187515 0
8.952000 0.400000 1.187573 0
8.953000 0.401000 1.187631 0
8.954000 0.401000 1.187689 0
8.955000 0.402000 1.187747 0
8.956000 0.403000 1.187804 0
8.957000 0.403000 1.187862 0
8.958000 0.403000 1.187919 0
8.959000 0.403000 1.187977 0
8.960000 0.404000 1.188034 0
8.961000 0.405000 1.188091 0
8.962000 0.406000 1.188148 0
8.963000 0.407000 1.188205 0
8.964000 0.407000 1.188261 0
8.965000 0.407000 1.188318 0
8.966000 0.407000 1.188374 0
8.967000 0.408000 1.188430 0
8.968000 0.408000 1.188486 0
8.969000 0.409000 1.188542 0
8.970000 0.410000 1.188598 0
8.971000 0.411000 1.188654 0
8.972000 0.412000 1.188709 0
8.973000 0.412000 1.188765 0
8.974000 0.412000 1.188820 0
8.975000 0.413000 1.188875 0
8.976000 0.413000 1.188930 0
8.977000 0.413000 1.188985 0
8.978000 0.413000 1.189040 0
8.979000 0.414000 1.189095 0
8.980000 0.415000 1.189149 0
8.981000 0.416000 1.189203 0
8.982000 0.416000 1.189258 0
8.983000 0.417000 1.189312 0
8.984000 0.417000 1.189366 0
8.985000 0.418000 1.189420 0
8.986000 0.419000 1.189473 0
8.987000 0.420000 1.189527 0
8.988000 0.421000 1.189580 0
8.989000 0.422000 1.189634 0
8.990000 0.423000 1.189687 0
8.991000 0.423000 1.189740 0
8.992000 0.424000 1.189793 0
8.993000 0.424000 1.189846 0
8.994000 0.424000 1.189898 0
8.995000 0.424000 1.189951 0
8.996000 0.424000 1.190003 0
8.997000 0.425000 1.190055 0
8.998000 0.426000 1.190107 0
8.999000 0.427000 1.190159 0
9.000000 0.428000 1.190211 0
9.001000 0.428000 1.190263 0
9.002000 0.429000 1.190315 0
9.003000 0.429000 1.190366 0
9.004000 0.430000 1.190417 0
9.005000 0.431000 1.190469 0
9.006000 0.432000 1.190520 0
9.007000 0.433000 1.190570 0
9.008000 0.434000 1.190621 0
9.009000 0.434000 1.190672 0
9.010000 0.435000 1.190722 0
9.011000 0.435000 1.190773 0
9.012000 0.436000 1.190823 0
9.013000 0.437000 1.190873 0
9.014000 0.437000 1.190923 0
9.015000 0.438000 1.190973 0
9.016000 0.438000 1.191023 0
9.017000 0.438000 1.191072 0
9.018000 0.438000 1.191122 0
9.019000 0.438000 1.191171 0
9.020000 0.438000 1.191220 0
9.021000 0.438000 1.191269 0
9.022000 0.439000 1.191318 0
9.023000 0.440000 1.191367 0
9.024000 0.441000 1.191415 0
9.025000 0.442000 1.191464 0
9.026000 0.443000 1.191512 0
9.027000 0.444000 1.191560 0
9.028000 0.444000 1.191609 0
9.029000 0.444000 1.191657 0
9.030000 0.445000 1.191704 0
9.031000 0.445000 1.191752 0
9.032000 0.446000 1.191800 0
9.033000 0.447000 1.191847 0
9.034000 0.448000 1.191894 0
9.035000 0.448000 1.191941 0
9.036000 0.448000 1.191988 0
9.037000 0.449000 1.192035 0
9.038000 0.449000 1.192082 0
9.039000 0.449000 1.192129 0
9.040000 0.450000 1.192175 0
9.041000 0.451000 1.192222 0
9.042000 0.451000 1.192268 0
9.043000 0.452000 1.192314 0
9.044000 0.453000 1.192360 0
9.045000 0.453000 1.192406 0
9.046000 0.453000 1.192451 0
9.047000 0.454000 1.192497 0
9.048000 0.454000 1.192542 0
9.049000 0.455000 1.192587 0
9.050000 0.456000 1.192633 0
9.051000 0.457000 1.192678 0
9.052000 0.458000 1.192722 0
9.053000 0.459000 1.192767 0
9.054000 0.460000 1.192812 0
9.055000 0.460000 1.192856 0
9.056000 0.460000 1.192900 0
9.057000 0.461000 1.192945 0
9.058000 0.462000 1.192989 0
9.059000 0.462000 1.193033 0
9.060000 0.463000 1.193076 0
9.061000 0.463000 1.193120 0
9.062000 0.463000 1.193163 0
9.063000 0.463000 1.193207 0
9.064000 0.464000 1.193250 0
9.065000 0.465000 1.193293 0
9.066000 0.465000 1.193336 0
9.067000 0.465000 1.193379 0
9.068000 0.466000 1.193422 0
9.069000 0.466000 1.193464 0
9.070000 0.466000 1.193507 0
9.071000 0.467000 1.193549 0
9.072000 0.467000 1.193591 0
9.073000 0.468000 1.193633 0
9.074000 0.469000 1.193675 0
9.075000 0.469000 1.193717 0
9.076000 0.470000 1.193758 0
9.077000 0.470000 1.193800 0
9.078000 0.471000 1.193841 0
9.079000 0.471000 1.193882 0
9.080000 0.471000 1.193923 0
9.081000 0.471000 1.193964 0
9.082000 0.471000 1.194005 0
9.083000 0.471000 1.194046 0
9.084000 0.471000 1.194086 0
9.085000 0.472000 1.194127 0
9.086000 0.473000 1.194167 0
9.087000 0.473000 1.194207 0
9.088000 0.474000 1.194247 0
9.089000 0.474000 1.194287 0
9.090000 0.474000 1.194326 0
9.091000 0.475000 1.194366 0
9.092000 0.475000 1.194405 0
9.093000 0.475000 1.194445 0
9.094000 0.475000 1.194484 0
9.095000 0.475000 1.194523 0
9.096000 0.475000 1.194562 0
9.097000 0.475000 1.194600 0
9.098000 0.476000 1.194639 0
9.099000 0.476000 1.194677 0
9.100000 0.476000 1.194716 0
9.101000 0.476000 1.194754 0
9.102000 0.476000 1.194792 0
9.103000 0.477000 1.194830 0
9.104000 0.477000 1.194868 0
9.105000 0.477000 1.194905 0
9.106000 0.477000 1.194943 0
9.107000 0.478000 1.194980 0
9.108000 0.479000 1.195017 0
9.109000 0.480000 1.195055 0
9.110000 0.481000 1.195092 0
9.111000 0.482000 1.195128 0
9.112000 0.482000 1.195165 0
9.113000 0.483000 1.195202 0
9.114000 0.483000 1.195238 0
9.115000 0.483000 1.195274 0
9.116000 0.484000 1.195310 0
9.117000 0.485000 1.195346 0
9.118000 0.486000 1.195382 0
9.119000 0.486000 1.195418 0
9.120000 0.487000 1.195454 0
9.121000 0.488000 1.195489 0
9.122000 0.488000 1.195524 0
9.123000 0.489000 1.195560 0
9.124000 0.489000 1.195595 0
9.125000 0.489000 1.195630 0
9.126000 0.489000 1.195664 0
9.127000 0.489000 1.195699 0
9.128000 0.490000 1.195733 0
9.129000 0.491000 1.195768 0
9.130000 0.492000 1.195802 0
9.131000 0.493000 1.195836 0
9.132000 0.493000 1.195870 0
9.133000 0.494000 1.195904 0
9.134000 0.494000 1.195937 0
9.135000 0.494000 1.195971 0
9.136000 0.495000 1.196004 0
9.137000 0.496000 1.196038 0
9.138000 0.497000 1.196071 0
9.139000 0.497000 1.196104 0
9.140000 0.497000 1.196137 0
9.141000 0.498000 1.196169 0
9.142000 0.499000 1.196202 0
9.143000 0.499000 1.196234 0
9.144000 0.499000 1.196267 0
9.145000 0.500000 1.196299 0
9.146000 0.501000 1.196331 0
9.147000 0.501000 1.196363 0
9.148000 0.501000 1.196394 0
9.149000 0.501000 1.196426 0
9.150000 0.501000 1.196457 0
9.151000 0.501000 1.196489 0
9.152000 0.501000 1.196520 0
9.153000 0.502000 1.196551 0
9.154000 0.502000 1.196582 0
9.155000 0.503000 1.196613 0
9.156000 0.504000 1.196643 0
9.157000 0.505000 1.196674 0
9.158000 0.505000 1.196704 0
9.159000 0.505000 1.196734 0
9.160000 0.506000 1.196765 0
9.161000 0.506000 1.196794 0
9.162000 0.507000 1.196824 0
9.163000 0.507000 1.196854 0
9.164000 0.508000 1.196883 0
9.165000 0.509000 1.196913 0
9.166000 0.509000 1.196942 0
9.167000 0.509000 1.196971 0
9.168000 0.509000 1.197000 0
9.169000 0.509000 1.197029 0
9.170000 0.510000 1.197058 0
9.171000 0.511000 1.197086 0
9.172000 0.512000 1.197115 0
9.173000 0.513000 1.197143 0
9.174000 0.514000 1.197171 0
9.175000 0.515000 1.197199 0
9.176000 0.515000 1.197227 0
9.177000 0.515000 1.197255 0
9.178000 0.515000 1.197282 0
9.179000 0.516000 1.197310 0
9.180000 0.517000 1.197337 0
9.181000 0.518000 1.197364 0
9.182000 0.518000 1.197391 0
9.183000 0.518000 1.197418 0
9.184000 0.519000 1.197445 0
9.185000 0.520000 1.197472 0
9.186000 0.521000 1.197498 0
9.187000 0.522000 1.197525 0
9.188000 0.523000 1.197551 0
9.189000 0.523000 1.197577 0
9.190000 0.523000 1.197603 0
9.191000 0.523000 1.197629 0
9.192000 0.524000 1.197654 0
9.193000 0.524000 1.197680 0
9.194000 0.524000 1.197705 0
9.195000 0.525000 1.197730 0
9.196000 0.526000 1.197755 0
9.197000 0.527000 1.197780 0
9.198000 0.528000 1.197805 0
9.199000 0.528000 1.197830 0
9.200000 0.528000 1.197854 0
9.201000 0.528000 1.197879 0
9.202000 0.529000 1.197903 0
9.203000 0.530000 1.197927 0
9.204000 0.530000 1.197951 0
9.205000 0.531000 1.197975 0
9.206000 0.532000 1.197999 0
9.207000 0.532000 1.198022 0
9.208000 0.532000 1.198046 0
9.209000 0.532000 1.198069 0
9.210000 0.532000 1.198092 0
9.211000 0.532000 1.198115 0
9.212000 0.533000 1.198138 0
9.213000 0.534000 1.198161 0
9.214000 0.534000 1.198184 0
9.215000 0.535000 1.198206 0
9.216000 0.535000 1.198228 0
9.217000 0.536000 1.198250 0
9.218000 0.537000 1.198273 0
9.219000 0.537000 1.198294 0
9.220000 0.538000 1.198316 0
9.221000 0.539000 1.198338 0
9.222000 0.539000 1.198359 0
9.223000 0.540000 1.198381 0
9.224000 0.541000 1.198402 0
9.225000 0.542000 1.198423 0
9.226000 0.543000 1.198444 0
9.227000 0.543000 1.198465 0
9.228000 0.543000 1.198485 0
9.229000 0.543000 1.198506 0
9.230000 0.543000 1.198526 0
9.231000 0.543000 1.198546 0
9.232000 0.543000 1.198567 0
9.233000 0.543000 1.198586 0
9.234000 0.543000 1.198606 0
9.235000 0.544000 1.198626 0
9.236000 0.544000 1.198646 0
9.237000 0.544000 1.198665 0
9.238000 0.545000 1.198684 0
9.239000 0.545000 1.198703 0
9.240000 0.545000 1.198722 0
9.241000 0.546000 1.198741 0
9.242000 0.546000 1.198760 0
9.243000 0.546000 1.198778 0
9.244000 0.547000 1.198797 0
9.245000 0.548000 1.198815 0
9.246000 0.549000 1.198833 0
9.247000 0.550000 1.198851 0
9.248000 0.550000 1.198869 0
9.249000 0.551000 1.198887 0
9.250000 0.551000 1.198904 0
9.251000 0.552000 1.198922 0
9.252000 0.552000 1.198939 0
9.253000 0.552000 1.198956 0
9.254000 0.553000 1.198973 0
9.255000 0.553000 1.198990 0
9.256000 0.553000 1.199007 0
9.257000 0.553000 1.199024 0
9.258000 0.554000 1.199040 0
9.259000 0.554000 1.199056 0
9.260000 0.555000 1.199073 0
9.261000 0.555000 1.199089 0
9.262000 0.556000 1.199104 0
9.263000 0.556000 1.199120 0
9.264000 0.556000 1.199136 0
9.265000 0.557000 1.199151 0
9.266000 0.558000 1.199167 0
9.267000 0.558000 1.199182 0
9.268000 0.558000 1.199197 0
9.269000 0.558000 1.199212 0
9.270000 0.558000 1.199227 0
9.271000 0.559000 1.199241 0
9.272000 0.560000 1.199256 0
9.273000 0.560000 1.199270 0
9.274000 0.561000 1.199284 0
9.275000 0.561000 1.199299 0
9.276000 0.562000 1.199313 0
9.277000 0.562000 1.199326 0
9.278000 0.563000 1.199340 0
9.279000 0.563000 1.199354 0
9.280000 0.563000 1.199367 0
9.281000 0.564000 1.199380 0
9.282000 0.565000 1.199393 0
9.283000 0.566000 1.199406 0
9.284000 0.566000 1.199419 0
9.285000 0.567000 1.199432 0
9.286000 0.568000 1.199444 0
9.287000 0.569000 1.199457 0
9.288000 0.570000 1.199469 0
9.289000 0.571000 1.199481 0
9.290000 0.572000 1.199493 0
9.291000 0.572000 1.199505 0
9.292000 0.572000 1.199517 0
9.293000 0.572000 1.199528 0
9.294000 0.573000 1.199540 0
9.295000 0.573000 1.199551 0
9.296000 0.573000 1.199562 0
9.297000 0.573000 1.199573 0
9.298000 0.574000 1.199584 0
9.299000 0.574000 1.199595 0
9.300000 0.575000 1.199605 0
9.301000 0.576000 1.199616 0
9.302000 0.576000 1.199626 0
9.303000 0.576000 1.199636 0
9.304000 0.577000 1.199646 0
9.305000 0.578000 1.199656 0
9.306000 0.578000 1.199666 0
9.307000 0.578000 1.199676 0
9.308000 0.578000 1.199685 0
9.309000 0.578000 1.199694 0
9.310000 0.578000 1.199704 0
9.311000 0.578000 1.199713 0
9.312000 0.579000 1.199722 0
9.313000 0.580000 1.199730 0
9.314000 0.581000 1.199739 0
9.315000 0.582000 1.199747 0
9.316000 0.582000 1.199756 0
9.317000 0.583000 1.199764 0
9.318000 0.583000 1.199772 0
9.319000 0.584000 1.199780 0
9.320000 0.584000 1.199788 0
9.321000 0.585000 1.199795 0
9.322000 0.586000 1.199803 0
9.323000 0.587000 1.199810 0
9.324000 0.587000 1.199817 0
9.325000 0.588000 1.199825 0
9.326000 0.588000 1.199832 0
9.327000 0.589000 1.199838 0
9.328000 0.589000 1.199845 0
9.329000 0.590000 1.199852 0
9.330000 0.590000 1.199858 0
9.331000 0.590000 1.199864 0
9.332000 0.591000 1.199870 0
9.333000 0.591000 1.199876 0
9.334000 0.592000 1.199882 0
9.335000 0.592000 1.199888 0
9.336000 0.593000 1.199893 0
9.337000 0.593000 1.199899 0
9.338000 0.594000 1.199904 0
9.339000 0.594000 1.199909 0
9.340000 0.594000 1.199914 0
9.341000 0.595000 1.199919 0
9.342000 0.596000 1.199924 0
9.343000 0.596000 1.199928 0
9.344000 0.597000 1.199933 0
9.345000 0.597000 1.199937 0
9.346000 0.597000 1.199941 0
9.347000 0.597000 1.199945 0
9.348000 0.597000 1.199949 0
9.349000 0.598000 1.199953 0
9.350000 0.599000 1.199956 0
9.351000 0.600000 1.199960 0
9.352000 0.600000 1.199963 0
9.353000 0.601000 1.199966 0
9.354000 0.601000 1.199969 0
9.355000 0.602000 1.199972 0
9.356000 0.603000 1.199975 0
9.357000 0.604000 1.199977 0
9.358000 0.604000 1.199980 0
9.359000 0.604000 1.199982 0
9.360000 0.604000 1.199984 0
9.361000 0.605000 1.199986 0
9.362000 0.606000 1.199988 0
9.363000 0.607000 1.199990 0
9.364000 0.608000 1.199992 0
9.365000 0.609000 1.199993 0
9.366000 0.609000 1.199994 0
9.367000 0.610000 1.199996 0
9.368000 0.610000 1.199997 0
9.369000 0.610000 1.199997 0
9.370000 0.611000 1.199998 0
9.371000 0.612000 1.199999 0
9.372000 0.612000 1.199999 0
9.373000 0.612000 1.200000 0
9.374000 0.612000 1.200000 0
9.375000 0.613000 1.200000 0
9.376000 0.613000 1.200000 0
9.377000 0.614000 1.200000 0
9.378000 0.615000 1.199999 0
9.379000 0.616000 1.199999 0
9.380000 0.617000 1.199998 0
9.381000 0.618000 1.199997 0
9.382000 0.618000 1.199997 0
9.383000 0.618000 1.199996 0
9.384000 0.618000 1.199994 0
9.385000 0.618000 1.199993 0
9.386000 0.618000 1.199992 0
9.387000 0.619000 1.199990 0
9.388000 0.620000 1.199988 0
9.389000 0.621000 1.199986 0
9.390000 0.621000 1.199984 0
9.391000 0.622000 1.199982 0
9.392000 0.623000 1.199980 0
9.393000 0.623000 1.199977 0
9.394000 0.624000 1.199975 0
9.395000 0.624000 1.199972 0
9.396000 0.625000 1.199969 0
9.397000 0.625000 1.199966 0
9.398000 0.625000 1.199963 0
9.399000 0.625000 1.199960 0
9.400000 0.625000 1.199956 0
9.401000 0.625000 1.199953 0
9.402000 0.625000 1.199949 0
9.403000 0.625000 1.199945 0
9.404000 0.626000 1.199941 0
9.405000 0.626000 1.199937 0
9.406000 0.627000 1.199933 0
9.407000 0.628000 1.199928 0
9.408000 0.629000 1.199924 0
9.409000 0.630000 1.199919 0
9.410000 0.630000 1.199914 0
9.411000 0.630000 1.199909 0
9.412000 0.630000 1.199904 0
9.413000 0.631000 1.199899 0
9.414000 0.632000 1.199893 0
9.415000 0.633000 1.199888 0
9.416000 0.633000 1.199882 0
9.417000 0.633000 1.199876 0
9.418000 0.634000 1.199870 0
9.419000 0.635000 1.199864 0
9.420000 0.635000 1.199858 0
9.421000 0.635000 1.199852 0
9.422000 0.635000 1.199845 0
9.423000 0.635000 1.199838 0
9.424000 0.636000 1.199832 0
9.425000 0.636000 1.199825 0
9.426000 0.637000 1.199817 0
9.427000 0.637000 1.199810 0
9.428000 0.638000 1.199803 0
9.429000 0.639000 1.199795 0
9.430000 0.639000 1.199788 0
9.431000 0.640000 1.199780 0
9.432000 0.641000 1.199772 0
9.433000 0.641000 1.199764 0
9.434000 0.642000 1.199756 0
9.435000 0.643000 1.199747 0
9.436000 0.644000 1.199739 0
9.437000 0.644000 1.199730 0
9.438000 0.645000 1.199722 0
9.439000 0.645000 1.199713 0
9.440000 0.645000 1.199704 0
9.441000 0.646000 1.199694 0
9.442000 0.647000 1.199685 0
9.443000 0.647000 1.199676 0
9.444000 0.648000 1.199666 0
9.445000 0.648000 1.199656 0
9.446000 0.649000 1.199646 0
9.447000 0.649000 1.199636 0
9.448000 0.650000 1.199626 0
9.449000 0.650000 1.199616 0
9.450000 0.650000 1.199605 0
9.451000 0.651000 1.199595 0
9.452000 0.652000 1.199584 0
9.453000 0.652000 1.199573 0
9.454000 0.652000 1.199562 0
9.455000 0.653000 1.199551 0
9.456000 0.654000 1.199540 0
9.457000 0.654000 1.199528 0
9.458000 0.654000 1.199517 0
9.459000 0.655000 1.199505 0
9.460000 0.655000 1.199493 0
9.461000 0.655000 1.199481 0
9.462000 0.655000 1.199469 0
9.463000 0.655000 1.199457 0
9.464000 0.655000 1.199444 0
9.465000 0.655000 1.199432 0
9.466000 0.656000 1.199419 0
9.467000 0.656000 1.199406 0
9.468000 0.657000 1.199393 0
9.469000 0.658000 1.199380 0
9.470000 0.659000 1.199367 0
9.471000 0.659000 1.199354 0
9.472000 0.659000 1.199340 0
9.473000 0.659000 1.199326 0
9.474000 0.660000 1.199313 0
9.475000 0.661000 1.199299 0
9.476000 0.661000 1.199284 0
9.477000 0.661000 1.199270 0
9.478000 0.661000 1.199256 0
9.479000 0.662000 1.199241 0
9.480000 0.663000 1.199227 0
9.481000 0.663000 1.199212 0
9.482000 0.663000 1.199197 0
9.483000 0.664000 1.199182 0
9.484000 0.664000 1.199167 0
9.485000 0.665000 1.199151 0
9.486000 0.665000 1.199136 0
9.487000 0.666000 1.199120 0
9.488000 0.666000 1.199104 0
9.489000 0.667000 1.199089 0
9.490000 0.668000 1.199073 0
9.491000 0.668000 1.199056 0
9.492000 0.668000 1.199040 0
9.493000 0.669000 1.199024 0
9.494000 0.670000 1.199007 0
9.495000 0.671000 1.198990 0
9.496000 0.671000 1.198973 0
9.497000 0.671000 1.198956 0
9.498000 0.672000 1.198939 0
9.499000 0.672000 1.198922 0
9.500000 0.673000 1.198904 0
9.501000 0.674000 1.198887 0
9.502000 0.674000 1.198869 0
9.503000 0.675000 1.198851 0
9.504000 0.676000 1.198833 0
9.505000 0.676000 1.198815 0
9.506000 0.676000 1.198797 0
9.507000 0.676000 1.198778 0
9.508000 0.677000 1.198760 0
9.509000 0.678000 1.198741 0
9.510000 0.678000 1.198722 0
9.511000 0.679000 1.198703 0
9.512000 0.679000 1.198684 0
9.513000 0.679000 1.198665 0
9.514000 0.679000 1.198646 0
9.515000 0.679000 1.198626 0
9.516000 0.680000 1.198606 0
9.517000 0.680000 1.198586 0
9.518000 0.680000 1.198567 0
9.519000 0.680000 1.198546 0
9.520000 0.680000 1.198526 0
9.521000 0.680000 1.198506 0
9.522000 0.680000 1.198485 0
9.523000 0.681000 1.198465 0
9.524000 0.682000 1.198444 0
9.525000 0.682000 1.198423 0
9.526000 0.682000 1.198402 0
9.527000 0.683000 1.198381 0
9.528000 0.683000 1.198359 0
9.529000 0.683000 1.198338 0
9.530000 0.684000 1.198316 0
9.531000 0.684000 1.198294 0
9.532000 0.684000 1.198273 0
9.533000 0.685000 1.198250 0
9.534000 0.685000 1.198228 0
9.535000 0.685000 1.198206 0
9.536000 0.685000 1.198184 0
9.537000 0.685000 1.198161 0
9.538000 0.685000 1.198138 0
9.539000 0.685000 1.198115 0
9.540000 0.686000 1.198092 0
9.541000 0.687000 1.198069 0
9.542000 0.687000 1.198046 0
9.543000 0.687000 1.198022 0
9.544000 0.688000 1.197999 0
9.545000 0.689000 1.197975 0
9.546000 0.689000 1.197951 0
9.547000 0.689000 1.197927 0
9.548000 0.690000 1.197903 0
9.549000 0.690000 1.197879 0
9.550000 0.691000 1.197854 0
9.551000 0.691000 1.197830 0
9.552000 0.691000 1.197805 0
9.553000 0.692000 1.197780 0
9.554000 0.693000 1.197755 0
9.555000 0.693000 1.197730 0
9.556000 0.693000 1.197705 0
9.557000 0.693000 1.197680 0
9.558000 0.693000 1.197654 0
9.559000 0.693000 1.197629 0
9.560000 0.694000 1.197603 0
9.561000 0.695000 1.197577 0
9.562000 0.696000 1.197551 0
9.563000 0.696000 1.197525 0
9.564000 0.697000 1.197498 0
9.565000 0.697000 1.197472 0
9.566000 0.697000 1.197445 0
9.567000 0.697000 1.197418 0
9.568000 0.698000 1.197391 0
9.569000 0.698000 1.197364 0
9.570000 0.699000 1.197337 0
9.571000 0.699000 1.197310 0
9.572000 0.699000 1.197282 0
9.573000 0.700000 1.197255 0
9.574000 0.701000 1.197227 0
9.575000 0.702000 1.197199 0
9.576000 0.702000 1.197171 0
9.577000 0.703000 1.197143 0
9.578000 0.704000 1.197115 0
9.579000 0.705000 1.197086 0
9.580000 0.705000 1.197058 0
9.581000 0.706000 1.197029 0
9.582000 0.707000 1.197000 0
9.583000 0.708000 1.196971 0
9.584000 0.709000 1.196942 0
9.585000 0.710000 1.196913 0
9.586000 0.710000 1.196883 0
9.587000 0.710000 1.196854 0
9.588000 0.710000 1.196824 0
9.589000 0.711000 1.196794 0
9.590000 0.711000 1.196765 0
9.591000 0.712000 1.196734 0
9.592000 0.712000 1.196704 0
9.593000 0.712000 1.196674 0
9.594000 0.712000 1.196643 0
9.595000 0.712000 1.196613 0
9.596000 0.713000 1.196582 0
9.597000 0.714000 1.196551 0
9.598000 0.715000 1.196520 0
9.599000 0.715000 1.196489 0
9.600000 0.716000 1.196457 0
9.601000 0.717000 1.196426 0
9.602000 0.717000 1.196394 0
9.603000 0.718000 1.196363 0
9.604000 0.718000 1.196331 0
9.605000 0.719000 1.196299 0
9.606000 0.720000 1.196267 0
9.607000 0.720000 1.196234 0
9.608000 0.721000 1.196202 0
9.609000 0.721000 1.196169 0
9.610000 0.722000 1.196137 0
9.611000 0.722000 1.196104 0
9.612000 0.722000 1.196071 0
9.613000 0.722000 1.196038 0
9.614000 0.722000 1.196004 0
9.615000 0.723000 1.195971 0
9.616000 0.724000 1.195937 0
9.617000 0.725000 1.195904 0
9.618000 0.726000 1.195870 0
9.619000 0.726000 1.195836 0
9.620000 0.727000 1.195802 0
9.621000 0.728000 1.195768 0
9.622000 0.729000 1.195733 0
9.623000 0.730000 1.195699 0
9.624000 0.731000 1.195664 0
9.625000 0.732000 1.195630 0
9.626000 0.732000 1.195595 0
9.627000 0.732000 1.195560 0
9.628000 0.732000 1.195524 0
9.629000 0.733000 1.195489 0
9.630000 0.734000 1.195454 0
9.631000 0.735000 1.195418 0
9.632000 0.735000 1.195382 0
9.633000 0.736000 1.195346 0
9.634000 0.737000 1.195310 0
9.635000 0.737000 1.195274 0
9.636000 0.738000 1.195238 0
9.637000 0.739000 1.195202 0
9.638000 0.740000 1.195165 0
9.639000 0.740000 1.195128 0
9.640000 0.740000 1.195092 0
9.641000 0.740000 1.195055 0
9.642000 0.741000 1.195017 0
9.643000 0.742000 1.194980 0
9.644000 0.742000 1.194943 0
9.645000 0.743000 1.194905 0
9.646000 0.743000 1.194868 0
9.647000 0.743000 1.194830 0
9.648000 0.743000 1.194792 0
9.649000 0.743000 1.194754 0
9.650000 0.743000 1.194716 0
9.651000 0.743000 1.194677 0
9.652000 0.743000 1.194639 0
9.653000 0.743000 1.194600 0
9.654000 0.744000 1.194562 0
9.655000 0.745000 1.194523 0
9.656000 0.746000 1.194484 0
9.657000 0.747000 1.194445 0
9.658000 0.747000 1.194405 0
9.659000 0.747000 1.194366 0
9.660000 0.747000 1.194326 0
9.661000 0.748000 1.194287 0
9.662000 0.748000 1.194247 0
9.663000 0.749000 1.194207 0
9.664000 0.750000 1.194167 0
9.665000 0.751000 1.194127 0
9.666000 0.752000 1.194086 0
9.667000 0.753000 1.194046 0
9.668000 0.753000 1.194005 0
9.669000 0.754000 1.193964 0
9.670000 0.755000 1.193923 0
9.671000 0.756000 1.193882 0
9.672000 0.757000 1.193841 0
9.673000 0.758000 1.193800 0
9.674000 0.758000 1.193758 0
9.675000 0.759000 1.193717 0
9.676000 0.760000 1.193675 0
9.677000 0.760000 1.193633 0
9.678000 0.760000 1.193591 0
9.679000 0.760000 1.193549 0
9.680000 0.760000 1.193507 0
9.681000 0.761000 1.193464 0
9.682000 0.762000 1.193422 0
9.683000 0.762000 1.193379 0
9.684000 0.762000 1.193336 0
9.685000 0.762000 1.193293 0
9.686000 0.762000 1.193250 0
9.687000 0.762000 1.193207 0
9.688000 0.763000 1.193163 0
9.689000 0.764000 1.193120 0
9.690000 0.765000 1.193076 0
9.691000 0.766000 1.193033 0
9.692000 0.766000 1.192989 0
9.693000 0.766000 1.192945 0
9.694000 0.766000 1.192900 0
9.695000 0.767000 1.192856 0
9.696000 0.768000 1.192812 0
9.697000 0.768000 1.192767 0
9.698000 0.769000 1.192722 0
9.699000 0.769000 1.192678 0
9.700000 0.770000 1.192633 0
9.701000 0.770000 1.192587 0
9.702000 0.771000 1.192542 0
9.703000 0.772000 1.192497 0
9.704000 0.772000 1.192451 0
9.705000 0.773000 1.192406 0
9.706000 0.774000 1.192360 0
9.707000 0.775000 1.192314 0
9.708000 0.776000 1.192268 0
9.709000 0.777000 1.192222 0
9.710000 0.778000 1.192175 0
9.711000 0.778000 1.192129 0
9.712000 0.778000 1.192082 0
9.713000 0.778000 1.192035 0
9.714000 0.778000 1.191988 0
9.715000 0.779000 1.191941 0
9.716000 0.779000 1.191894 0
9.717000 0.780000 1.191847 0
9.718000 0.781000 1.191800 0
9.719000 0.782000 1.191752 0
9.720000 0.783000 1.191704 0
9.721000 0.784000 1.191657 0
9.722000 0.784000 1.191609 0
9.723000 0.784000 1.191560 0
9.724000 0.785000 1.191512 0
9.725000 0.785000 1.191464 0
9.726000 0.785000 1.191415 0
9.727000 0.785000 1.191367 0
9.728000 0.786000 1.191318 0
9.729000 0.786000 1.191269 0
9.730000 0.786000 1.191220 0
9.731000 0.786000 1.191171 0
9.732000 0.787000 1.191122 0
9.733000 0.787000 1.191072 0
9.734000 0.788000 1.191023 0
9.735000 0.789000 1.190973 0
9.736000 0.789000 1.190923 0
9.737000 0.789000 1.190873 0
9.738000 0.790000 1.190823 0
9.739000 0.790000 1.190773 0
9.740000 0.791000 1.190722 0
9.741000 0.792000 1.190672 0
9.742000 0.793000 1.190621 0
9.743000 0.794000 1.190570 0
9.744000 0.794000 1.190520 0
9.745000 0.795000 1.190469 0
9.746000 0.796000 1.190417 0
9.747000 0.797000 1.190366 0
9.748000 0.797000 1.190315 0
9.749000 0.798000 1.190263 0
9.750000 0.798000 1.190211 0
9.751000 0.798000 1.190159 0
9.752000 0.799000 1.190107 0
9.753000 0.800000 1.190055 0
9.754000 0.800000 1.190003 0
9.755000 0.800000 1.189951 0
9.756000 0.801000 1.189898 0
9.757000 0.802000 1.189846 0
9.758000 0.802000 1.189793 0
9.759000 0.802000 1.189740 0
9.760000 0.802000 1.189687 0
9.761000 0.802000 1.189634 0
9.762000 0.803000 1.189580 0
9.763000 0.804000 1.189527 0
9.764000 0.805000 1.189473 0
9.765000 0.805000 1.189420 0
9.766000 0.806000 1.189366 0
9.767000 0.807000 1.189312 0
9.768000 0.808000 1.189258 0
9.769000 0.808000 1.189203 0
9.770000 0.809000 1.189149 0
9.771000 0.810000 1.189095 0
9.772000 0.810000 1.189040 0
9.773000 0.811000 1.188985 0
9.774000 0.812000 1.188930 0
9.775000 0.813000 1.188875 0
9.776000 0.813000 1.188820 0
9.777000 0.814000 1.188765 0
9.778000 0.814000 1.188709 0
9.779000 0.815000 1.188654 0
9.780000 0.815000 1.188598 0
9.781000 0.816000 1.188542 0
9.782000 0.816000 1.188486 0
9.783000 0.816000 1.188430 0
9.784000 0.817000 1.188374 0
9.785000 0.818000 1.188318 0
9.786000 0.819000 1.188261 0
9.787000 0.819000 1.188205 0
9.788000 0.819000 1.188148 0
9.789000 0.819000 1.188091 0
9.790000 0.820000 1.188034 0
9.791000 0.821000 1.187977 0
9.792000 0.822000 1.187919 0
9.793000 0.822000 1.187862 0
9.794000 0.822000 1.187804 0
9.795000 0.823000 1.187747 0
9.796000 0.823000 1.187689 0
9.797000 0.824000 1.187631 0
9.798000 0.825000 1.187573 0
9.799000 0.825000 1.187515 0
9.800000 0.826000 1.187456 0
9.801000 0.827000 1.187398 0
9.802000 0.828000 1.187339 0
9.803000 0.829000 1.187281 0
9.804000 0.829000 1.187222 0
9.805000 0.829000 1.187163 0
9.806000 0.830000 1.187104 0
9.807000 0.830000 1.187044 0
9.808000 0.831000 1.186985 0
9.809000 0.831000 1.186925 0
9.810000 0.831000 1.186866 0
9.811000 0.832000 1.186806 0
9.812000 0.832000 1.186746 0
9.813000 0.833000 1.186686 0
9.814000 0.833000 1.186626 0
9.815000 0.834000 1.186566 0
9.816000 0.834000 1.186505 0
9.817000 0.834000 1.186445 0
9.818000 0.835000 1.186384 0
9.819000 0.835000 1.186323 0
9.820000 0.836000 1.186262 0
9.821000 0.837000 1.186201 0
9.822000 0.837000 1.186140 0
9.823000 0.837000 1.186078 0
9.824000 0.837000 1.186017 0
9.825000 0.838000 1.185955 0
9.826000 0.839000 1.185894 0
9.827000 0.840000 1.185832 0
9.828000 0.841000 1.185770 0
9.829000 0.841000 1.185708 0
9.830000 0.841000 1.185645 0
9.831000 0.842000 1.185583 0
9.832000 0.843000 1.185520 0
9.833000 0.844000 1.185458 0
9.834000 0.844000 1.185395 0
9.835000 0.845000 1.185332 0
9.836000 0.846000 1.185269 0
9.837000 0.846000 1.185206 0
9.838000 0.846000 1.185142 0
9.839000 0.846000 1.185079 0
9.840000 0.846000 1.185015 0
9.841000 0.847000 1.184952 0
9.842000 0.847000 1.184888 0
9.843000 0.847000 1.184824 0
9.844000 0.847000 1.184760 0
9.845000 0.847000 1.184696 0
9.846000 0.848000 1.184631 0
9.847000 0.849000 1.184567 0
9.848000 0.850000 1.184502 0
9.849000 0.850000 1.184437 0
9.850000 0.851000 1.184373 0
9.851000 0.852000 1.184308 0
9.852000 0.852000 1.184243 0
9.853000 0.853000 1.184177 0
9.854000 0.854000 1.184112 0
9.855000 0.855000 1.184046 0
9.856000 0.855000 1.183981 0
9.857000 0.855000 1.183915 0
9.858000 0.856000 1.183849 0
9.859000 0.856000 1.183783 0
9.860000 0.856000 1.183717 0
9.861000 0.856000 1.183651 0
9.862000 0.857000 1.183584 0
9.863000 0.857000 1.183518 0
9.864000 0.857000 1.183451 0
9.865000 0.858000 1.183384 0
9.866000 0.858000 1.183317 0
9.867000 0.858000 1.183250 0
9.868000 0.858000 1.183183 0
9.869000 0.859000 1.183116 0
9.870000 0.860000 1.183048 0
9.871000 0.860000 1.182981 0
9.872000 0.860000 1.182913 0
9.873000 0.861000 1.182845 0
9.874000 0.862000 1.182777 0
9.875000 0.862000 1.182709 0
9.876000 0.863000 1.182641 0
9.877000 0.864000 1.182573 0
9.878000 0.865000 1.182504 0
9.879000 0.865000 1.182435 0
9.880000 0.865000 1.182367 0
9.881000 0.866000 1.182298 0
9.882000 0.866000 1.182229 0
9.883000 0.867000 1.182160 0
9.884000 0.868000 1.182091 0
9.885000 0.869000 1.182021 0
9.886000 0.870000 1.181952 0
9.887000 0.870000 1.181882 0
9.888000 0.871000 1.181812 0
9.889000 0.871000 1.181742 0
9.890000 0.872000 1.181672 0
9.891000 0.873000 1.181602 0
9.892000 0.873000 1.181532 0
9.893000 0.873000 1.181462 0
9.894000 0.873000 1.181391 0
9.895000 0.873000 1.181321 0
9.896000 0.873000 1.181250 0
9.897000 0.873000 1.181179 0
9.898000 0.873000 1.181108 0
9.899000 0.874000 1.181037 0
9.900000 0.874000 1.180965 0
9.901000 0.874000 1.180894 0
9.902000 0.875000 1.180822 0
9.903000 0.876000 1.180751 0
9.904000 0.877000 1.180679 0
9.905000 0.877000 1.180607 0
9.906000 0.877000 1.180535 0
9.907000 0.877000 1.180463 0
9.908000 0.878000 1.180391 0
9.909000 0.879000 1.180318 0
9.910000 0.879000 1.180246 0
9.911000 0.879000 1.180173 0
9.912000 0.880000 1.180100 0
9.913000 0.881000 1.180027 0
9.914000 0.882000 1.179954 0
9.915000 0.883000 1.179881 0
9.916000 0.884000 1.179808 0
9.917000 0.885000 1.179734 0
9.918000 0.885000 1.179661 0
9.919000 0.886000 1.179587 0
9.920000 0.887000 1.179513 0
9.921000 0.887000 1.179439 0
9.922000 0.888000 1.179365 0
9.923000 0.888000 1.179291 0
9.924000 0.888000 1.179217 0
9.925000 0.889000 1.179142 0
9.926000 0.889000 1.179068 0
9.927000 0.889000 1.178993 0
9.928000 0.890000 1.178918 0
9.929000 0.890000 1.178843 0
9.930000 0.891000 1.178768 0
9.931000 0.892000 1.178693 0
9.932000 0.892000 1.178618 0
9.933000 0.893000 1.178542 0
9.934000 0.893000 1.178467 0
9.935000 0.894000 1.178391 0
9.936000 0.895000 1.178315 0
9.937000 0.896000 1.178239 0
9.938000 0.896000 1.178163 0
9.939000 0.896000 1.178087 0
9.940000 0.897000 1.178011 0
9.941000 0.897000 1.177934 0
9.942000 0.898000 1.177858 0
9.943000 0.899000 1.177781 0
9.944000 0.900000 1.177704 0
9.945000 0.901000 1.177627 0
9.946000 0.902000 1.177550 0
9.947000 0.903000 1.177473 0
9.948000 0.904000 1.177396 0
9.949000 0.904000 1.177318 0
9.950000 0.905000 1.177241 0
9.951000 0.905000 1.177163 0
9.952000 0.906000 1.177085 0
9.953000 0.906000 1.177007 0
9.954000 0.906000 1.176929 0
9.955000 0.906000 1.176851 0
9.956000 0.906000 1.176773 0
9.957000 0.907000 1.176694 0
9.958000 0.907000 1.176616 0
9.959000 0.907000 1.176537 0
9.960000 0.907000 1.176458 0
9.961000 0.908000 1.176379 0
9.962000 0.908000 1.176300 0
9.963000 0.909000 1.176221 0
9.964000 0.910000 1.176142 0
9.965000 0.911000 1.176062 0
9.966000 0.911000 1.175983 0
9.967000 0.912000 1.175903 0
9.968000 0.912000 1.175823 0
9.969000 0.912000 1.175743 0
9.970000 0.913000 1.175663 0
9.971000 0.914000 1.175583 0
9.972000 0.914000 1.175503 0
9.973000 0.915000 1.175423 0
9.974000 0.915000 1.175342 0
9.975000 0.916000 1.175261 0
9.976000 0.917000 1.175181 0
9.977000 0.917000 1.175100 0
9.978000 0.917000 1.175019 0
9.979000 0.918000 1.174937 0
9.980000 0.918000 1.174856 0
9.981000 0.919000 1.174775 0
9.982000 0.919000 1.174693 0
9.983000 0.919000 1.174612 0
9.984000 0.920000 1.174530 0
9.985000 0.920000 1.174448 0
9.986000 0.920000 1.174366 0
9.987000 0.921000 1.174284 0
9.988000 0.922000 1.174202 0
9.989000 0.923000 1.174119 0
9.990000 0.924000 1.174037 0
9.991000 0.925000 1.173954 0
9.992000 0.925000 1.173871 0
9.993000 0.925000 1.173789 0
9.994000 0.925000 1.173706 0
9.995000 0.925000 1.173622 0
9.996000 0.926000 1.173539 0
9.997000 0.926000 1.173456 0
9.998000 0.927000 1.173372 0
9.999000 0.928000 1.173289 0
